# Supplementary material for: Gene Expression Profiling of a Mouse Model of Pancreatic Islet Dysmorphogenesis
Source: PLoS One. 2008 Feb 20;3(2):e1611. doi: 10.1371/journal.pone.0001611 (PMC2249940; doi:10.1371/journal.pone.0001611)
Supplement: Table S1 — Statistically significant transcripts altered in Hnf6 Tg pancreata. Complete list of transcripts down- (A, C) or up-regulated (B, D) at e18.5 (A, B) or P1 (C, D) with a p value of <0.05 as determined by Benjamini and Hochberg (variance unequal) statistical analysis. (0.38 MB XLS) [file pone.0001611.s002.xls]

## Sheet: TT P1 var uneq benj 1.5dn
Supplementary Table S1C. Statistically significant (p < 0.05) transcripts down-regulated at P1.										Benjamini & Hochberg, var uneq t-test, P1 1.5dn
Systematic	p value	Normalized	Normalized	Normalized	average	Fold Change	Common	UniGene
1449077_at	0.000291	0.13987	0.144343	0.152949	0.145721	6.86244	Eraf	Mm.218857
1419394_s_at	0.000291	0.278986	0.306876	0.285768	0.290543	3.44183	S100a8	Mm.21567
1448756_at	0.000291	0.265319	0.29342	0.288263	0.282334	3.5419	S100a9	Mm.2128
1452231_x_at	0.000291	0.24784	0.226403	0.234175	0.236139	4.23479	Ifi205	Mm.255414
1418172_at	0.000291	0.590885	0.591069	0.582618	0.588191	1.70013	Hebp1	Mm.247996
1417336_a_at	0.000291	0.642863	0.647995	0.663571	0.651477	1.53497	Sytl4	Mm.38674
1436936_s_at	0.000291	0.0368352	0.0377689	0.0393795	0.0379946	26.3196		Mm.287831
1435761_at	0.00036	0.300198	0.284818	0.318108	0.301041	3.3218	Stfa1	Mm.133872
1425918_at	0.00048	0.636027	0.616434	0.606316	0.619592	1.61396	Egln3	Mm.324059
1420498_a_at	0.000494	0.635749	0.636738	0.611435	0.627974	1.59242	Dab2	Mm.240830
1425993_a_at	0.000496	0.603448	0.606873	0.632083	0.614135	1.62831	Hsp105	Mm.270681
1449015_at	0.000579	0.202579	0.20932	0.195992	0.202631	4.93509	Retnla	Mm.33772
1417574_at	0.000583	0.56708	0.566367	0.595501	0.576316	1.73516	Cxcl12	Mm.465
1418149_at	0.000589	0.570326	0.585571	0.600384	0.585427	1.70815	Chga	Mm.4137
1424454_at	0.000589	0.371365	0.397923	0.414022	0.394437	2.53526	Tmem87a	Mm.260712
1449989_at	0.000598	0.449952	0.480654	0.489152	0.473252	2.11304	Mcpt2	Mm.4409
1452348_s_at	0.000598	0.397509	0.356887	0.371267	0.375221	2.6651	Ifi205	Mm.255414
1417461_at	0.00071	0.580152	0.622909	0.595302	0.599454	1.66818	Cap1	Mm.8687
1434502_x_at	0.000921	0.102771	0.098998	0.0927857	0.0981848	10.1849	Slc4a1	Mm.7248
1416953_at	0.000934	0.402122	0.381257	0.406967	0.396782	2.52028	Ctgf	Mm.1810
1436203_a_at	0.000934	0.642093	0.646489	0.67542	0.654667	1.52749		Mm.86556
1436853_a_at	0.000934	0.580573	0.533211	0.569042	0.560942	1.78272	Snca	Mm.17484
1436092_at	0.000963	0.20149	0.157159	0.192328	0.183659	5.44488		Mm.25089
1434411_at	0.000963	0.554287	0.526018	0.583186	0.554497	1.80344	Coll2a1	Mm.3819
1434171_at	0.000963	0.632425	0.639215	0.613538	0.628393	1.59136		Mm.77610
1448752_at	0.000963	0.24048	0.208272	0.223121	0.223958	4.46513	Car2	Mm.1186
1416454_s_at	0.000963	0.612359	0.587289	0.583531	0.594393	1.68239	Acta2	Mm.213025
1448100_at	0.000963	0.609337	0.598028	0.644226	0.617197	1.62023	4833439L19Rik	Mm.24593
1455814_x_at	0.000963	0.505825	0.537334	0.556516	0.533225	1.87538	Ddx39	Mm.28222
1429379_at	0.000963	0.478185	0.512073	0.536292	0.50885	1.96522	Xlkd1	Mm.272632
1421654_a_at	0.000963	0.621869	0.650954	0.659859	0.644227	1.55225	Lmna	Mm.243014
1433531_at	0.000963	0.563821	0.576388	0.614611	0.58494	1.70958	Facl4	Mm.143689
1427651_x_at	0.000963	0.549007	0.581089	0.580692	0.570262	1.75358	H2-D1	Mm.33263
1428736_at	0.000963	0.567655	0.529127	0.558477	0.551753	1.81241	Grmd3	Mm.24356
1423147_at	0.000993	0.427233	0.402356	0.428945	0.419511	2.38373	Mat1a	Mm.14064
1448730_at	0.000993	0.588169	0.563951	0.586883	0.579668	1.72513	Cpa3	Mm.1135
1422492_at	0.000993	0.648529	0.619448	0.633069	0.633682	1.57808	Cpox	Mm.291519
1449057_at	0.0011	0.558768	0.561725	0.571826	0.564106	1.77272	Kel	Mm.19958
1434195_at	0.0011	0.503801	0.490971	0.544735	0.513169	1.94868	Prss35	Mm.257629
1423418_at	0.0011	0.486899	0.497188	0.526089	0.503392	1.98652	Fdps	Mm.39472
1421009_at	0.0011	0.596539	0.542249	0.553444	0.564078	1.77281	Rsad2	Mm.24045
1433444_at	0.0012	0.566771	0.52244	0.564636	0.551282	1.81395	Hmgcs1	Mm.61526
1423506_a_at	0.0012	0.484205	0.495716	0.513054	0.497658	2.00941	Nnat	Mm.233903
1449278_at	0.0012	0.527958	0.500906	0.508363	0.512409	1.95157	Eif2ak3	Mm.23375
1439427_at	0.0012	0.445448	0.393381	0.449447	0.429425	2.32869	Cldn9	Mm.103738
1423150_at	0.0012	0.577904	0.553479	0.610974	0.580786	1.7218	Sgne1	Mm.4836
1423804_a_at	0.0012	0.473176	0.44417	0.503705	0.473684	2.11111	Idi1	Mm.299547
1417023_a_at	0.0012	0.593405	0.608711	0.579269	0.593795	1.68408	Fabp4	Mm.582
1415993_at	0.0012	0.541146	0.493881	0.553831	0.529619	1.88815	Sqle	Mm.296169
1436240_at	0.0012	0.163026	0.175023	0.139639	0.159229	6.28026		Mm.306031
1423071_x_at	0.00121	0.631733	0.647981	0.688001	0.655905	1.52461		Mm.259177
1417130_s_at	0.00123	0.538599	0.597974	0.556251	0.564275	1.77219	Angptl4	Mm.196189
1446130_at	0.00123	0.390084	0.395686	0.434348	0.406706	2.45878		Mm.229422
1418600_at	0.00123	0.592832	0.545476	0.583484	0.573931	1.74237	Klf1	Mm.296944
1436902_x_at	0.00123	0.583776	0.627518	0.633191	0.614829	1.62647		Mm.307185
1427262_at	0.00126	0.0320608	0.0260776	0.0322626	0.0301336	33.1855	Xist; A430022B11	Mm.287831
1452349_x_at	0.00126	0.357846	0.374679	0.401401	0.377975	2.64568	Ifi205	Mm.255414
1416295_a_at	0.00127	0.541007	0.595387	0.521321	0.552572	1.80972	Il2rg	Mm.2923
1437360_at	0.00127	0.685419	0.650784	0.654982	0.663728	1.50664	Pcdh19	Mm.39738
1433445_x_at	0.00127	0.564396	0.50764	0.571068	0.547701	1.82581	Hmgcs1	Mm.61526
1419323_at	0.00127	0.37	0.35421	0.375487	0.366566	2.72802	Padi1	Mm.20854
1451263_a_at	0.00127	0.632043	0.607125	0.627781	0.622316	1.6069	Fabp4	Mm.582
1439030_at	0.00127	0.571163	0.607307	0.591282	0.589917	1.69515	Gmppb	Mm.22554
1416464_at	0.00127	0.264401	0.215209	0.222132	0.233914	4.27507	Slc4a1	Mm.7248
1417409_at	0.00127	0.66501	0.653415	0.704496	0.674307	1.483	Jun	Mm.275071
1451973_at	0.00127	0.651035	0.692857	0.634103	0.659332	1.51669	Ube1dc1	Mm.224935
1442339_at	0.00135	0.40623	0.422586	0.441897	0.423571	2.36088	Stfa2l1	Mm.187847
1419709_at	0.00135	0.509211	0.483899	0.445547	0.479552	2.08528	Stfa3	Mm.77709
1455292_x_at	0.00139	0.626467	0.575224	0.558304	0.586665	1.70455	Rsl1	Mm.284988
1434441_at	0.00139	0.568989	0.535046	0.596261	0.566765	1.7644		Mm.288797
1445773_at	0.00144	0.662146	0.627501	0.676917	0.655521	1.5255		Mm.173472
1451122_at	0.00145	0.554791	0.514399	0.581708	0.550299	1.81719	Idi1	Mm.299547
1456014_s_at	0.00149	0.55163	0.526447	0.594892	0.557656	1.79322		Mm.246408
1428664_at	0.00149	0.48747	0.48747	0.5568	0.51058	1.95856	Vip	Mm.98916
1423505_at	0.0015	0.535772	0.60931	0.556682	0.567255	1.76288	Tagln	Mm.283283
1437052_s_at	0.00153	0.415906	0.450547	0.459492	0.441982	2.26254	Slc2a3	Mm.269857
1425643_at	0.0016	0.468823	0.503768	0.536788	0.503126	1.98757	Gypa	Mm.13123
1417936_at	0.00162	0.62198	0.653167	0.665669	0.646938	1.54574	Ccl9	Mm.2271
1426662_at	0.00164	0.599452	0.61552	0.666338	0.627104	1.59463	Cmas	Mm.3820
1431763_a_at	0.00164	0.660925	0.638348	0.636594	0.645289	1.54969	Ctrl; Ctra1; Ctra-1; 0910001G08Rik	Mm.2745
1431086_s_at	0.00164	0.568932	0.533833	0.607646	0.570137	1.75396	Pcmt1	Mm.258431
1440645_at	0.00164	0.636246	0.564148	0.603472	0.601289	1.66309		Mm.99118
1448775_at	0.00164	0.394777	0.478667	0.448969	0.440805	2.26858	Ifi203	Mm.277332
1460684_at	0.00164	0.328734	0.374113	0.367791	0.356879	2.80207	Tm7sf2	Mm.301370
1426278_at	0.00164	0.678615	0.629338	0.663856	0.65727	1.52145	Ifi27	Mm.271275
1433446_at	0.00164	0.55402	0.484512	0.533474	0.524002	1.90839	Hmgcs1	Mm.61526
1425614_x_at	0.00164	0.404522	0.485486	0.410286	0.433431	2.30717	H2-D1	Mm.33263
1417750_a_at	0.00164	0.495191	0.483038	0.559517	0.512582	1.95091	Mscp	Mm.293635
1450646_at	0.00164	0.488089	0.502766	0.570444	0.520433	1.92148	Cyp51	Mm.140158
1417649_at	0.00164	0.647956	0.663004	0.681262	0.664074	1.50586	Cdkn1c	Mm.71398
1425967_a_at	0.00166	0.438637	0.432673	0.430877	0.434062	2.30382	Mcpt4	Mm.22693
1443621_at	0.00175	0.661937	0.602902	0.627692	0.630844	1.58518		Mm.10783
1452670_at	0.00176	0.63669	0.645461	0.65982	0.647324	1.54482	Myl9	Mm.271770
1417109_at	0.00176	0.611421	0.661849	0.638785	0.637352	1.56899	Lcn7	Mm.15801
1444128_at	0.00176	0.577099	0.620145	0.652272	0.616505	1.62205	4933432P15Rik	Mm.243750
1415826_at	0.00176	0.598093	0.672672	0.639762	0.636842	1.57025	Atp6v1h	Mm.27082
1443609_s_at	0.00176	0.548849	0.558152	0.546264	0.551088	1.81459	Mrpl49	Mm.181290
1449461_at	0.00176	0.403552	0.433844	0.427945	0.42178	2.3709	Rbp7	Mm.46023
1428562_at	0.00178	0.491567	0.424245	0.498122	0.471311	2.12174	2010305C02Rik	Mm.41393
1430371_x_at	0.00182	0.657411	0.609897	0.621749	0.629686	1.58809	Eif2ak3	Mm.23375
1415960_at	0.00196	0.458302	0.383717	0.422806	0.421608	2.37187	Mpo	Mm.277458
1417219_s_at	0.00196	0.59448	0.634578	0.662673	0.630577	1.58585	Tmsb10	Mm.3532
1434493_at	0.00203	0.46306	0.463744	0.457282	0.461362	2.1675	E2f5	Mm.153415
1418073_at	0.00209	0.623341	0.688036	0.632973	0.648117	1.54293	Acate2	Mm.277621
1448619_at	0.00213	0.649105	0.635156	0.68396	0.656074	1.52422	Dhcr7	Mm.249342
1449389_at	0.0022	0.549834	0.61781	0.548672	0.572105	1.74793	Tal1	Mm.239869
1425665_a_at	0.00225	0.645359	0.614566	0.680556	0.646827	1.54601	Srp54; 54kDa	Mm.12848
1424574_at	0.00225	0.604346	0.629711	0.662734	0.632264	1.58162	3110020O18Rik	Mm.117055
1450708_at	0.00225	0.594981	0.621627	0.657376	0.624662	1.60087	Scg2	Mm.5038
1416250_at	0.00237	0.646065	0.615752	0.639096	0.633638	1.57819	Btg2	Mm.239605
1452666_a_at	0.00244	0.383182	0.400793	0.402767	0.395581	2.52793	Tmcc2	Mm.273785
1423016_a_at	0.00249	0.338582	0.265798	0.305514	0.303298	3.29709	Gypa	Mm.13123
1455019_x_at	0.00249	0.685178	0.655589	0.648908	0.663225	1.50778	Ckap4	Mm.9210
1421694_a_at	0.00252	0.66736	0.582607	0.655679	0.635215	1.57427	Cspg2	Mm.158700
1424269_a_at	0.00259	0.61177	0.620144	0.645568	0.625827	1.59789	Myln	Mm.298218
1458296_at	0.00259	0.592772	0.613931	0.630314	0.612339	1.63308		Mm.202183
1426772_x_at	0.00259	0.600195	0.613592	0.657501	0.623763	1.60317	Tcrb-V13	Mm.239222
1423679_at	0.00261	0.6172	0.686276	0.617783	0.640419	1.56148	2810432L12Rik	Mm.24564
1424573_at	0.00272	0.669933	0.595614	0.641672	0.63574	1.57297	3110020O18Rik	Mm.117055
1423078_a_at	0.00275	0.61258	0.698716	0.648677	0.653324	1.53063	Sc4mol	Mm.30119
1445897_s_at	0.00276	0.646687	0.659724	0.638221	0.648211	1.54271	Ifi35	Mm.45558
1417049_at	0.00276	0.647786	0.566152	0.550555	0.588164	1.7002	Rhced	Mm.195461
1441943_x_at	0.00284	0.671134	0.582534	0.625686	0.626451	1.59629		---
1416236_a_at	0.00284	0.662971	0.620807	0.638743	0.64084	1.56045	Eva	Mm.33240
1436930_x_at	0.00284	0.603158	0.67256	0.659974	0.645231	1.54983	Hmbs	Mm.247676
1417266_at	0.00284	0.447775	0.407514	0.495976	0.450422	2.22014	Ccl6	Mm.137
1428306_at	0.00284	0.507625	0.512954	0.531966	0.517515	1.93231	Ddit4	Mm.21697
1416153_at	0.00284	0.668813	0.64016	0.650832	0.653268	1.53076	Srp 54	Mm.12848
1416762_at	0.00285	0.668767	0.660024	0.665739	0.664843	1.50411	S100a10	Mm.69081
1452417_x_at	0.00289	0.622089	0.531211	0.597601	0.583634	1.7134		---
1452968_at	0.00294	0.663688	0.659741	0.63118	0.651536	1.53483	Cthrc1; 1110014B07Rik	Mm.41556
1435247_at	0.00294	0.636205	0.615605	0.68083	0.644214	1.55228	Ube1dc1	Mm.224935
1428781_at	0.00294	0.488726	0.515933	0.566519	0.523726	1.90939	1110014F24Rik	Mm.30138
1451065_a_at	0.00294	0.48914	0.48859	0.493934	0.490555	2.03851	Ddx39	Mm.28222
1417044_at	0.00294	0.649009	0.699016	0.661095	0.669707	1.49319	Lcmt1; MGC11807	Mm.260527
1435928_at	0.00296	0.660358	0.720702	0.665712	0.682258	1.46572		Mm.282417
1421847_at	0.00296	0.628907	0.642241	0.65397	0.641706	1.55835	Wsb2	Mm.28489
1452754_at	0.00296	0.617793	0.652696	0.677539	0.649343	1.54002	Creld 2	Mm.292567
1460668_at	0.00307	0.565596	0.575475	0.567829	0.569633	1.75552	Gal	Mm.4655
1422128_at	0.00307	0.564647	0.641033	0.608649	0.604776	1.6535	Rpl14	Mm.289810
1421278_s_at	0.00309	0.55775	0.665684	0.602715	0.608716	1.6428	Spna1	Mm.200611
1419014_at	0.0031	0.242141	0.21034	0.213234	0.221905	4.50643	Rhag	Mm.12961
1433443_a_at	0.00312	0.550718	0.542739	0.554506	0.549321	1.82043	Hmgcs1	Mm.61526
1419569_a_at	0.00312	0.558409	0.570113	0.590719	0.57308	1.74496	Isg20	Mm.19029
1427932_s_at	0.00315	0.620093	0.617354	0.617216	0.618221	1.61754		---
1425811_a_at	0.00315	0.646919	0.645226	0.653847	0.648664	1.54163	Csrp1	Mm.196484
1423643_at	0.00321	0.606002	0.649984	0.641295	0.632427	1.58121	Ddx39	Mm.28222
1421821_at	0.00321	0.616191	0.621328	0.64238	0.626633	1.59583	Ldlr	Mm.3213
1439422_a_at	0.00321	0.445004	0.443927	0.443927	0.444286	2.2508	Clqdc2	Mm.29140
1455324_at	0.00325	0.715822	0.644061	0.640234	0.666706	1.49991		Mm.41360
1432282_a_at	0.00331	0.59264	0.583804	0.545621	0.574021	1.7421	2010305C02Rik	Mm.41393
1450697_at	0.00343	0.588363	0.581969	0.566782	0.579038	1.727	Slc30a7	Mm.254626
1437843_s_at	0.00358	0.534638	0.583274	0.613816	0.577243	1.73237	Nup11	Mm.258051
1453128_at	0.00366	0.532045	0.538359	0.521699	0.530701	1.8843	Xlkd1	Mm.272632
1452205_x_at	0.00366	0.585101	0.6657	0.628439	0.626413	1.59639	Tcrb-V13	Mm.239222
1416010_a_at	0.00366	0.64916	0.609806	0.707721	0.655562	1.52541	Ehd1	Mm.30169
1425519_a_at	0.00366	0.645647	0.623394	0.648072	0.639038	1.56485	Ii	Mm.276499
1426369_at	0.00366	0.650532	0.66547	0.683681	0.666561	1.50024	Mlstd2	Mm.206919
1423290_at	0.00366	0.729544	0.65066	0.632932	0.671045	1.49021	Hyou1	Mm.116721
1451313_a_at	0.00371	0.504274	0.50503	0.57045	0.526585	1.89903	1110067D22Rik	Mm.76694
1439433_a_at	0.00371	0.668693	0.589598	0.58517	0.614487	1.62737	Slc35a2	Mm.214976
1427263_at	0.00374	0.34992	0.420758	0.317319	0.362666	2.75736	Xist; A430022B11	Mm.274770
1419311_at	0.00374	0.472804	0.53756	0.473801	0.494722	2.02134	Trim10	Mm.20159
1418187_at	0.00377	0.630968	0.672946	0.652373	0.652096	1.53352	Ramp2	Mm.260698
1433783_at	0.00383	0.275392	0.272838	0.26079	0.269673	3.70819	Ldb3	Mm.29733
1455994_x_at	0.00384	0.569099	0.62825	0.676222	0.624524	1.60122	Elovl1	Mm.282096
1449456_a_at	0.00387	0.613002	0.611607	0.558878	0.594496	1.6821	Mcpt5	Mm.1252
1425964_x_at	0.0039	0.629541	0.649271	0.643371	0.640728	1.56072	Hspb1	Mm.13849
1433482_a_at	0.00392	0.644625	0.628374	0.697281	0.65676	1.52263	D3Ertd330e	Mm.278922
1456530_x_at	0.00399	0.640858	0.644889	0.730872	0.672206	1.48764	Elovl1	Mm.282096
1424140_at	0.0041	0.586897	0.667791	0.547902	0.600864	1.66427	Gale	Mm.247946
1448140_at	0.0041	0.480312	0.587311	0.579672	0.549099	1.82117	2810413N20Rik	Mm.292720
1422533_at	0.00418	0.641216	0.586412	0.691554	0.639727	1.56317	Cyp51	Mm.46044
1433768_at	0.00418	0.637599	0.654485	0.73865	0.676911	1.4773	Palld	Mm.29933
1441991_at	0.00418	0.592081	0.630605	0.608207	0.610298	1.63854	BC039632	Mm.178463
1418199_at	0.00441	0.155669	0.133801	0.157006	0.148825	6.71928	Hemgn	Mm.25793
1416246_a_at	0.00443	0.582156	0.664822	0.682204	0.643061	1.55506	Coro1a	Mm.290432
1417462_at	0.00443	0.534932	0.572399	0.623183	0.576838	1.73359	Cap1	Mm.8687
1417426_at	0.00443	0.668572	0.641436	0.647307	0.652438	1.53271	Prg	Mm.22194
1426906_at	0.00447	0.261295	0.236572	0.22989	0.242586	4.12225	Ifi205	Mm.255414
1427257_at	0.00447	0.659212	0.586045	0.564477	0.603244	1.6577	Cspg2	Mm.158700
1417957_a_at	0.00452	0.64357	0.662994	0.639375	0.648646	1.54167	Tspan1	Mm.45994
1448862_at	0.00483	0.663662	0.669589	0.64911	0.660787	1.51335	Icam2	Mm.394
1435462_at	0.00485	0.669204	0.629283	0.617803	0.638764	1.56552		Mm.41360
1455898_x_at	0.00503	0.587664	0.568107	0.664995	0.606922	1.64766	Slc2a3	Mm.269857
1451629_at	0.00503	0.557991	0.545932	0.545932	0.549951	1.81834	Lbh	Mm.154109
1419086_at	0.00509	0.56177	0.587819	0.675715	0.608435	1.64356	Fgfbp1	Mm.46053
1448162_at	0.00509	0.413854	0.537229	0.521998	0.491027	2.03655	Vcam1	Mm.76649
1438651_a_at	0.00512	0.658196	0.640066	0.662066	0.653442	1.53036		---
1422892_s_at	0.00512	0.732545	0.661916	0.619416	0.671292	1.48966	H2-Ea	Mm.15680
1422920_at	0.00522	0.540348	0.53661	0.506699	0.527886	1.89435	Cldn13	Mm.86652
1449440_at	0.00545	0.501114	0.604662	0.596899	0.567559	1.76193	Lpin3	Mm.292111
1452646_at	0.00545	0.628747	0.649815	0.625321	0.634627	1.57573	Trp53inp2	Mm.293605
1438168_x_at	0.00545	0.552568	0.532936	0.53407	0.539858	1.85234	Ddx39	Mm.28222
1425295_at	0.00563	0.641678	0.686777	0.635015	0.65449	1.52791	Ear11	Mm.153688
1423566_a_at	0.00563	0.572246	0.653383	0.703649	0.643093	1.55499	Hsp105	Mm.270681
1427347_s_at	0.00573	0.658092	0.649054	0.69502	0.667389	1.49838	Tubb2	Mm.246377
1422493_at	0.00573	0.645817	0.622952	0.649636	0.639468	1.5638	Cpox	Mm.291519
1435357_at	0.00573	0.640292	0.644775	0.598768	0.627945	1.5925	D4Wsu53e	Mm.215337
1455667_at	0.00573	0.672902	0.637942	0.633529	0.648124	1.54291	Preb	Mm.15928
1436740_at	0.0058	0.596765	0.632525	0.716125	0.648472	1.54209		Mm.312371
1437060_at	0.00617	0.563784	0.603765	0.653171	0.606907	1.6477		Mm.290648
1457724_at	0.00659	0.661853	0.654364	0.646578	0.654265	1.52843	Ctsl	Mm.930
1423952_a_at	0.00661	0.614138	0.628602	0.659594	0.634111	1.57701	Krt2-7; K7; Krt7; MGC11625; D15Wsu77e	Mm.30142
1456609_at	0.0069	0.674844	0.661787	0.657285	0.664639	1.50458	Camk2nl	Mm.41603
1427256_at	0.0069	0.555182	0.573238	0.637375	0.588598	1.69895	Cspg2	Mm.158700
1451602_at	0.00705	0.61964	0.500012	0.554502	0.558051	1.79195	Snx6	Mm.28240
1415834_at	0.0076	0.6401	0.608388	0.654468	0.634319	1.57649	Dusp6	Mm.1791
1454830_at	0.00783	0.61375	0.640898	0.721123	0.65859	1.51839		Mm.20271
1425934_a_at	0.00798	0.65933	0.645215	0.704704	0.669749	1.4931	B4galt4	Mm.182377
1441546_at	0.00801	0.693231	0.614283	0.605443	0.637652	1.56825		Mm.212279
1422628_at	0.00824	0.536557	0.593789	0.681164	0.603837	1.65608	AW413625	Mm.1643
1441480_at	0.00857	0.664733	0.760391	0.648004	0.691043	1.44709		Mm.256016
1451341_s_at	0.00886	0.655457	0.617298	0.731685	0.668147	1.49668	Ube2v1	Mm.301425
1436202_at	0.00931	0.683699	0.561951	0.633831	0.626494	1.59619	2210401K01Rik	Mm.218611
1441233_at	0.0102	0.57304	0.660436	0.74239	0.658622	1.51832		Mm.289434
1453505_a_at	0.0106	0.746524	0.657388	0.658019	0.68731	1.45495	Eif2ak3	Mm.23375
1439448_x_at	0.0106	0.656341	0.668441	0.659337	0.661373	1.51201	Tmed9	Mm.45233
1451359_at	0.0109	0.627953	0.761535	0.658249	0.682579	1.46503	Aytl2	Mm.284649
1423281_at	0.0109	0.60422	0.57502	0.624442	0.601227	1.66326	Stmn2	Mm.29580
1451386_at	0.0111	0.66188	0.70197	0.644436	0.669429	1.49381	Blvrb	Mm.24021
1425589_at	0.0113	0.531568	0.54286	0.548701	0.541043	1.84828	PAN1B-like	Mm.27300
1460081_at	0.0113	0.745897	0.607594	0.624446	0.659312	1.51673	Syt7	Mm.88819
1451276_at	0.0113	0.634904	0.679793	0.617552	0.644083	1.5526	E030041M21Rik	Mm.268922
1418909_at	0.0113	0.46065	0.43526	0.589364	0.495091	2.01983	Ermap	Mm.290753
1435987_x_at	0.0116	0.633389	0.634109	0.747423	0.67164	1.48889		Mm.86556
1431708_a_at	0.0116	0.668749	0.573989	0.545238	0.595992	1.67788	Tia1; mTIA-1; 2310050N03Rik	Mm.274425
1417403_at	0.0117	0.69893	0.636025	0.545899	0.626951	1.59502	Elovl6	Mm.273639
1456037_x_at	0.0125	0.648838	0.661435	0.787548	0.699274	1.43005	Abhd1	Mm.272414
1423529_at	0.0126	0.509172	0.627944	0.61883	0.585315	1.70848	G6pc-rs	Mm.140768
1443464_at	0.0139	0.680492	0.645522	0.574019	0.633344	1.57892		Mm.25109
1427820_at	0.0144	0.507669	0.629065	0.488916	0.541883	1.84542		Mm.277390
1434068_s_at	0.0155	0.629339	0.588281	0.600237	0.605952	1.65029		---
1419127_at	0.0162	0.614832	0.793435	0.657344	0.688537	1.45236	Npy	Mm.154796
1424861_at	0.0163	0.660315	0.607289	0.772412	0.680005	1.47058		Mm.265443
1454838_s_at	0.0168	0.647416	0.631675	0.753756	0.677616	1.47576	AW548124	Mm.273209
1449104_at	0.0168	0.398186	0.543112	0.563102	0.501467	1.99415	Upk3a	Mm.46214
1456518_at	0.0169	0.478647	0.497908	0.484392	0.486982	2.05346	4930422I07Rik	Mm.259988
1437409_s_at	0.0206	0.63058	0.646884	0.600353	0.625939	1.5976	1190004A11Rik	Mm.23058
1459948_at	0.0209	0.610614	0.655344	0.774006	0.679988	1.47061		Mm.209999
1428108_x_at	0.022	0.737658	0.602906	0.574279	0.638281	1.56671	Tmcc2	Mm.273785
1440916_at	0.0242	0.633803	0.703764	0.649959	0.662509	1.50941	2510049J12Rik	Mm.133694
1434067_at	0.0249	0.513897	0.532511	0.539948	0.528785	1.89113		---
1427184_at	0.0275	0.531017	0.478048	0.553645	0.520903	1.91974	Tcrb-V13	Mm.239222
1418547_at	0.0312	0.657465	0.656107	0.648539	0.654037	1.52897	Tfpi2	Mm.25612
1438069_a_at	0.0352	0.701857	0.50623	0.584223	0.597437	1.67382	Rbm5	Mm.259197
1444037_at	0.0356	0.492205	0.477452	0.480418	0.483358	2.06886		Mm.152817
1431231_at	0.0357	0.557478	0.507566	0.568677	0.544574	1.8363	Hist1h3f; H3.2-221	Mm.221389
1419594_at	0.0447	0.6243	0.566687	0.568362	0.58645	1.70518	Ctsg	Mm.4858

## Sheet: TT P1 var uneq benj 1.5up
Supplementary Table S1D. Statistically significant (p < 0.05) transcripts up-regulated at P1.
Systematic	p value	Normalized	Normalized	Normalized	Fold Change	Common	UniGene
1448506_at	6.11e-05	4.4148	4.59579	4.64454	4.55171	Serpina6	Mm.290079
1449374_at	0.000204	2.14214	2.1096	2.19353	2.14842	Pipox	Mm.8543
1438937_x_at	0.000204	4.00961	4.25655	4.21768	4.16128	RNAse4	Mm.202665
1417821_at	0.000249	2.22288	2.17372	2.27067	2.22242	D17H6S56E-5	Mm.22506
1417777_at	0.000249	2.17654	2.29907	2.27193	2.24918	Ltb4dh	Mm.34497
1429452_x_at	0.000315	1.62299	1.57093	1.56527	1.5864	4933439C20Rik	---
1431214_at	0.000315	9.59687	9.09318	10.0483	9.57944		---
1460606_at	0.000416	2.1482	2.167	2.27875	2.19799	PAN1B-like	Mm.27300
1416645_a_at	0.00044	45.5224	45.9298	47.8959	46.4494	Alb1	Mm.16773
1426147_s_at	0.00044	1.64189	1.69467	1.73213	1.68956	Cldn10	Mm.104972
1425260_at	0.00044	4.63674	4.07141	4.78278	4.49698	Alb1	Mm.16773
1421144_at	0.00044	3.73358	3.48644	3.72508	3.64837	Rpgrip1	Mm.21662
1422198_a_at	0.00044	1.64792	1.66033	1.57868	1.62898	Shmt1	Mm.286591
1419513_a_at	0.00044	1.75586	1.72681	1.82481	1.76916	Ect2	Mm.261453
1435245_at	0.00044	1.60305	1.54514	1.62557	1.59125	Gls 2	Mm.30102
1436879_x_at	0.00044	11.536	13.9207	15.7841	13.747	Alb1	Mm.16773
1435371_x_at	0.00044	2.21326	2.02733	2.11279	2.11779	Ces3	Mm.292803
1438840_x_at	0.00044	4.42719	4.26057	4.61865	4.43547	Apoa1	Mm.26743
1438936_s_at	0.00044	15.4782	14.1931	14.4763	14.7159	Rnase 4	Mm.202665
1427735_a_at	0.000447	3.10385	3.41484	3.50237	3.34035	Acta1	Mm.214950
1434280_at	0.000447	4.0391	3.4441	3.54138	3.67486		---
1421868_a_at	0.000447	1.96926	2.03217	2.13469	2.04537	Pnlip	Mm.20407
1417950_a_at	0.000485	1.7569	1.85839	1.87571	1.83033	Apoa2	Mm.43677
1455628_at	0.000547	1.8361	1.89563	1.87274	1.86816		Mm.24347
1449081_at	0.000632	1.78046	1.93925	1.9343	1.88467	Ces3	Mm.292803
1457666_s_at	0.000632	2.62098	2.72676	2.91512	2.75429	Ifi202b	Mm.218770
1431080_at	0.000632	1.93833	1.91076	1.81743	1.88884		Mm.158112
1417210_at	0.000632	2.37881	2.23238	2.50498	2.37206	Eif2s3y	Mm.250909
1419423_at	0.000632	2.55986	2.66386	2.71266	2.64546	Stab2	Mm.279611
1438130_at	0.000632	2.38182	2.26635	2.13119	2.25979	Taf15	Mm.181050
1430211_at	0.000648	2.82775	2.86305	2.72421	2.805	4930415O20Rik	Mm.66894
1429688_at	0.00068	1.62466	1.75291	1.6805	1.68602	Arntl2	Mm.258638
1421551_s_at	0.000684	1.78613	1.76971	1.66625	1.7407	Ifi202b	Mm.218770
1438092_x_at	0.000693	1.62032	1.6898	1.7659	1.69201	H2afz	Mm.117541
1416646_at	0.000693	4.97436	4.97436	6.04733	5.33202	Alb1	Mm.16773
1452077_at	0.000722	2.69132	2.33776	2.45128	2.49345	Ddx3y	Mm.289662
1449770_x_at	0.000722	1.95596	2.09478	2.01426	2.02167	D16Bwg1494e	Mm.255590
1452426_x_at	0.000734	5.57583	6.07336	6.49312	6.04744		---
1426817_at	0.000771	1.63464	1.57524	1.66159	1.62382	Mki67	Mm.4078
1455869_at	0.000771	9.96167	9.75012	10.1084	9.94005		Mm.272286
1433431_at	0.0008	1.64232	1.62398	1.74926	1.67185	Pnlip	Mm.20407
1435370_a_at	0.000849	2.65578	2.41476	2.57021	2.54691	Ces3	Mm.292803
1449464_at	0.000849	1.51422	1.45248	1.53736	1.50135	Kcnq1	Mm.5177
1426584_a_at	0.000864	2.03032	2.07483	2.24246	2.11587	Sdh1	Mm.273251
1455093_a_at	0.000864	2.47866	2.39504	2.54886	2.47419	Ahsg	Mm.197554
1431213_a_at	0.000869	15.7809	15.6057	16.4884	15.9583		---
1426243_at	0.000869	1.63278	1.70893	1.5956	1.64577	Cth	Mm.28301
1449064_at	0.000899	1.96985	1.91963	1.99014	1.95987	Tdh	Mm.46461
1451489_at	0.000901	1.92304	1.74	1.86528	1.84277	1810012H11Rik	Mm.271931
1418282_x_at	0.00095	2.17353	2.21976	2.3538	2.24903	Serpina1b	Mm.275860
1424393_s_at	0.000979	2.30833	2.13114	2.35834	2.26594	Adhfe1	Mm.28514
1452040_a_at	0.00104	1.70184	1.83798	1.81237	1.78406	Cdca3	Mm.285723
1417745_at	0.00105	3.32902	3.54556	3.67617	3.51692	Cpn1	Mm.206774
1449001_at	0.00106	1.50743	1.59873	1.50173	1.53597	Ivd	Mm.6635
1416958_at	0.00109	2.2542	1.98239	2.27598	2.17086	Nr1d2	Mm.26587
1423852_at	0.00109	1.53659	1.51255	1.47486	1.508	Tmem46	Mm.275409
1425627_x_at	0.00109	1.48896	1.58164	1.6335	1.56803	Gstm1	Mm.2011
1434279_at	0.00109	4.06492	3.35575	3.69475	3.70514		---
1449340_at	0.00126	1.65813	1.63973	1.66925	1.65571	Sostdc1	Mm.43375
1438183_x_at	0.00126	2.26262	2.33036	2.66522	2.4194		---
1420553_x_at	0.00126	1.99512	1.75407	1.81302	1.85407	Serpina1a	Mm.259233
1429270_a_at	0.00135	1.50581	1.52247	1.41941	1.48256	Syce2	Mm.229128
1423747_a_at	0.0014	1.65437	1.52707	1.60619	1.59588	Pdk1	Mm.34411
1453145_at	0.0014	1.81857	1.84534	1.7647	1.80954	4933439C20Rik	---
1430027_at	0.00143	1.50184	1.46615	1.5654	1.51113		Mm.45859
1416558_at	0.00153	1.57442	1.6604	1.70849	1.64777	Melk	Mm.268668
1453677_a_at	0.00155	1.60821	1.54213	1.66196	1.6041	Derl-3	Mm.275878
1429404_at	0.00156	1.58673	1.46915	1.60977	1.55522	2010317E24Rik	Mm.250293
1428574_a_at	0.0016	1.77587	1.7552	1.9793	1.83679	Chn2	Mm.253127
1451513_x_at	0.00161	1.83702	2.09455	2.06178	1.99778	Serpina1b	Mm.275860
1449313_at	0.00165	1.69842	1.76653	1.77621	1.74705	Klk5	Mm.30375
1434278_at	0.00167	2.98543	3.26515	3.4879	3.24616		---
1426438_at	0.00167	2.25353	2.32793	2.30181	2.29442	Ddx3y	Mm.289662
1427284_a_at	0.00167	1.5771	1.57541	1.66181	1.60478	Ttpa	Mm.24375
1421087_at	0.00169	1.76668	1.77659	1.69424	1.74584	Per3	Mm.121361
1451148_at	0.00169	1.44868	1.5102	1.59016	1.51635	Pink1	Mm.18539
1452823_at	0.0017	1.67665	1.64763	1.76183	1.69537	Gstk1	Mm.267014
1424959_at	0.00183	1.50862	1.64571	1.65249	1.60227	Anxa13	Mm.237985
1428443_a_at	0.00183	1.47598	1.51787	1.559	1.51761	Rap1ga1	Mm.180763
1434449_at	0.00186	1.62002	1.73984	1.84752	1.73579		Mm.327818
1437580_s_at	0.0019	1.87863	1.62109	1.8092	1.76964	Nek2	Mm.122600
1451626_x_at	0.00197	1.9811	2.03005	2.13693	2.04936		---
1448482_at	0.00204	1.75722	1.61687	1.62663	1.66691	Slc39a8	Mm.30239
1451382_at	0.00205	2.47487	2.73788	2.47149	2.56141	Chac1	Mm.35083
1440715_s_at	0.00208	1.45814	1.58154	1.60675	1.54881	D11Ertd497e	Mm.289456
1428976_at	0.00208	1.59686	1.44665	1.56507	1.53619	Tmpo	Mm.159684
1419687_at	0.0021	1.45325	1.51708	1.51825	1.49619	D930010J01Rik	Mm.59139
1423748_at	0.0021	1.52109	1.48446	1.54033	1.5153	Pdk1	Mm.34411
1423413_at	0.00217	1.5618	1.55003	1.63122	1.58102	Ndr1	Mm.30837
1428268_at	0.00222	1.79245	1.78452	1.62184	1.73293	Psd2	Mm.196944
1426215_at	0.00225	2.62799	2.59934	2.70213	2.64315	Ddc	Mm.12906
1418601_at	0.00232	2.19773	2.1169	2.16913	2.16125	Aldh1a7	Mm.14609
1416832_at	0.00234	1.5462	1.56129	1.74584	1.61778	Slc39a8	Mm.30239
1425179_at	0.00234	1.62858	1.54995	1.60805	1.59553	Shmt1	Mm.286591
1429831_at	0.00237	1.80167	1.60778	1.67847	1.69597	Pik3ap1	Mm.296807
1444398_at	0.00238	2.27989	2.26148	2.21312	2.2515		Mm.172747
1449434_at	0.00242	1.76476	1.68742	1.56651	1.6729	Car3	Mm.300
1438691_at	0.00242	1.66188	1.55086	1.68004	1.63093	Zzef1	Mm.272030
1451601_a_at	0.00242	1.83232	1.60892	1.64372	1.69499	BC011467	Mm.212812
1439231_at	0.00248	1.59976	1.52917	1.63218	1.58704		Mm.310482
1451635_at	0.0026	2.68305	2.62119	2.25745	2.52056	D630002G06	Mm.77037
1418864_at	0.00265	1.43264	1.51713	1.52113	1.4903	Gata4; Gata-4	Mm.161558
1434194_at	0.00265	1.60025	1.48095	1.71078	1.59733	Mtap2	Mm.256966
1447831_s_at	0.00266	1.87212	1.61285	1.63765	1.70754		---
1452050_at	0.00306	1.78038	1.57379	1.59593	1.65003	E030025C11Rik	Mm.44142
1453485_s_at	0.00306	1.38518	1.56497	1.55103	1.50039		---
1416959_at	0.00306	1.79394	1.54503	1.6334	1.65746	Nr1d2	Mm.26587
1426065_a_at	0.00306	1.47222	1.60871	1.70637	1.59576	Ifld2	Mm.276018
1421840_at	0.00309	2.38557	1.94983	1.98266	2.10602	Abca1	Mm.277376
1451260_at	0.00309	1.43738	1.52549	1.652	1.53829	Aldh1b1	Mm.24457
1455201_x_at	0.00309	2.9088	2.26732	3.03855	2.73822	Apoa1	Mm.26743
1442272_at	0.00314	1.68769	1.57051	1.48181	1.58		Mm.48354
1426598_at	0.00317	1.94072	1.70323	2.06524	1.90306	Uty	Mm.257498
1431087_at	0.00317	1.74216	2.10562	1.84433	1.89737	Spbc24	Mm.295642
1424118_a_at	0.00317	1.45793	1.55493	1.62568	1.54618	Spbc25	Mm.272969
1460622_x_at	0.00317	1.48133	1.60041	1.73447	1.60541	Wdr18	kMm.35828
1417702_a_at	0.00351	1.90156	1.643	1.99922	1.84793	Hnmt	Mm.33120
1452725_a_at	0.00351	1.44347	1.58213	1.52755	1.51772	Rnaseh2a	Mm.182470
1430979_a_at	0.00351	3.41086	3.40394	2.87839	3.23106	Prdx2	Mm.270130
1436994_a_at	0.00351	2.17951	2.21181	2.19753	2.19629	Hist1h1c	Mm.193539
1448330_at	0.00351	1.68663	1.63236	1.656	1.65833	Gstm1	Mm.2011
1455892_x_at	0.00362	3.74096	3.72163	3.86467	3.77575		---
1417822_at	0.00384	1.85702	1.9251	1.97824	1.92012	D17H6S56E-5	Mm.22506
1416416_x_at	0.00413	1.69006	1.66573	1.67831	1.67804	Gstm1	Mm.2011
1424392_at	0.00425	1.52114	1.57207	1.81676	1.63665	Adhfe1	Mm.28514
1448715_x_at	0.0043	1.61357	1.5137	1.61621	1.58116	Iap	---
1438091_a_at	0.00432	1.72904	1.74708	1.79147	1.75586	H2afz	Mm.117541
1428288_at	0.00435	1.6246	1.60136	1.64916	1.62504	Bteb1	Mm.291595
1439845_at	0.00441	1.86404	1.62857	1.58708	1.69323		Mm.303307
1419314_at	0.00441	1.67702	1.69876	1.68434	1.68671	Tinag	Mm.23199
1438211_s_at	0.00448	1.8834	1.79125	1.93403	1.86956	Rpll8	Mm.3459
1444790_at	0.00449	1.9424	1.8243	2.12758	1.96476		Mm.272341
1448627_s_at	0.00452	2.22166	2.32675	2.36876	2.30572	Pbk	Mm.24337
1444511_at	0.00452	1.5675	1.49967	1.52704	1.5314	Slc41a1	Mm.266156
1416101_a_at	0.00454	2.04486	2.02573	2.04411	2.03823	Hist1h1c	Mm.193539
1426439_at	0.00454	1.99624	1.80424	1.77135	1.85728	Ddx3y	Mm.289662
1456570_at	0.00454	2.06719	2.06509	2.04325	2.05851		Mm.302282
1441937_s_at	0.00454	2.01043	2.07885	2.5547	2.21466		---
1453107_s_at	0.00463	1.68822	1.53399	1.6163	1.61284	Pbp; HCNP; Pbpr	Mm.299003
1417541_at	0.00463	1.59211	1.62242	1.55871	1.59108	Hells; LSH; Lysh; PASG; YFK8	Mm.57223
1418294_at	0.00463	1.5089	1.57095	1.79603	1.62529	Epb4.1l4b	Mm.28217
1425009_at	0.00465	1.63612	1.82336	2.04811	1.83587	Tcte2	Mm.23547
1420191_s_at	0.00465	1.54981	1.60025	1.6525	1.60086	D16Bwg1494e	Mm.255590
1424903_at	0.00475	2.42961	2.20483	2.52421	2.38622	Jarid1d	Mm.262676
1451348_at	0.00475	1.45276	1.56427	1.75158	1.58954	Depdc6	Mm.295397
1424988_at	0.00478	1.77813	1.65769	1.68855	1.70812	Mylip	Mm.212855
1418184_at	0.0048	1.44194	1.62913	1.60846	1.55984	2610019I03Rik	Mm.23596
1454904_at	0.00482	2.911	2.77084	3.18635	2.95606		---
1418918_at	0.00482	2.45986	2.435	2.39266	2.42917	Igfbp1	Mm.21300
1419254_at	0.00482	1.84038	1.82766	1.80307	1.82371	Mthfd2	Mm.443
1419010_x_at	0.00482	1.6058	1.7484	1.59533	1.64984	Klk5	Mm.30375
1417079_s_at	0.00482	1.52052	1.5759	1.37302	1.48982	Lgals2	Mm.26934
1429156_at	0.00482	1.65255	2.02843	1.9247	1.86856		Mm.251779
1422460_at	0.00482	1.50467	1.54314	1.51131	1.51971	Mad2l1	Mm.290830
1460565_at	0.00483	1.59443	1.53373	1.67507	1.60107	Slc41a1	Mm.266156
1454843_at	0.00488	1.59277	1.44258	1.50324	1.51286	Prps2	Mm.272955
1424278_a_at	0.00488	1.66465	1.74857	1.51297	1.64206	Birc5	Mm.8552
1432198_at	0.00494	1.58322	1.75295	1.76062	1.69893	6330414G02Rik	Mm.41243
1419253_at	0.00513	1.54899	1.5857	1.60174	1.57881	Mthfd2	Mm.443
1448626_at	0.00513	2.05108	2.20051	2.02383	2.09181	Cdk5rap1	Mm.289427
1424279_at	0.00513	1.80919	1.9645	1.86876	1.88082	Fga	Mm.88793
1460250_at	0.00513	2.17515	1.84843	1.75479	1.92612	Sostdc1	Mm.43375
1449409_at	0.00542	1.94657	2.07384	1.99819	2.0062	Sult1c1	Mm.19320
1450090_at	0.00542	1.56671	1.54609	1.69784	1.60355	Zfp101	Mm.4417
1429830_a_at	0.00542	2.2942	2.25677	2.26784	2.27294	Cd59a	Mm.247265
1417177_at	0.00558	1.53561	1.61271	1.56344	1.57059	Galk1	Mm.2820
1419007_at	0.00578	1.52778	1.67147	1.81529	1.67151	Zp3	Mm.1381
1418710_at	0.00578	2.03748	2.18307	2.02396	2.08151	Cd59a	Mm.247265
1417125_at	0.00578	1.52723	1.52765	1.51986	1.52491	Ahcy	Mm.299418
1452651_a_at	0.00578	1.82527	1.71813	1.63764	1.72701	Myl1	Mm.1000
1450920_at	0.00586	1.54058	1.52854	1.57334	1.54749	Ccnb2	Mm.22592
1426787_at	0.00604	1.65439	1.64907	1.72599	1.67648	2310047I15Rik	Mm.236878
1435704_at	0.00611	1.76918	1.57332	1.83367	1.72539		Mm.131285
1416299_at	0.00612	1.58652	1.555	1.58013	1.57388	Shcbp1	Mm.37801
1452954_at	0.00612	1.50278	1.55308	1.48013	1.512	Ube2c	Mm.89830
1421839_at	0.00618	2.17607	1.70609	1.84743	1.90987	Abca1	Mm.277376
1438980_x_at	0.00623	1.75025	1.43607	1.65087	1.6124		---
1416139_at	0.00643	1.60692	1.82978	1.6939	1.7102	Reg2	Mm.46360
1449305_at	0.00647	1.65579	1.55217	1.39161	1.53319	F10	Mm.262589
1424758_s_at	0.00647	1.47985	1.51262	1.5251	1.50586	Serpina10	Mm.29094
1449699_s_at	0.00649	1.52089	1.52319	1.80371	1.61593	C330027C09Rik	Mm.24491
1433905_at	0.0066	1.57868	1.70748	1.77439	1.68685	Akap7	Mm.179069
1450392_at	0.00664	2.39076	1.71974	2.25771	2.12274	Abca1	Mm.277376
1447936_at	0.00683	1.55216	1.50272	1.44998	1.50162		Mm.270874
1448899_s_at	0.00686	1.42429	1.56936	1.53773	1.51046	Rad51ap1	Mm.204634
1418281_at	0.00704	1.99017	1.96055	2.04075	1.99716	Rad51	Mm.231
1425106_a_at	0.00713	1.58743	1.67816	1.62909	1.63156	Wars	Mm.38433
1442424_at	0.00713	1.82156	1.5503	1.49985	1.6239		Mm.261376
1423944_at	0.00716	1.8206	1.7015	1.43926	1.65379	Hpxn	Mm.3485
1455544_at	0.00721	1.54083	1.42837	1.51167	1.49362	4933425L19Rik	Mm.86685
1432361_a_at	0.00729	2.13172	2.03807	2.21571	2.1285	1700022C02Rik	Mm.276301
1416946_a_at	0.00742	1.47412	1.55867	1.56341	1.53207	Acaa1	Mm.205266
1416205_at	0.00745	1.80191	1.73436	1.76886	1.76838	Glb1	Mm.290516
1439624_at	0.00767	1.56334	1.36286	1.51636	1.48085	C730031G17	Mm.100151
1422142_at	0.00795	2.2545	2.23792	2.28413	2.25885	Nphs1	Mm.151067
1456857_at	0.00819	1.65952	1.67787	1.61416	1.65052		Mm.304747
1417464_at	0.00819	1.65865	1.75206	1.41281	1.60784	Tnnc2	Mm.1716
1418252_at	0.00819	1.54633	1.42914	1.53607	1.50385	Padi2	Mm.2296
1429759_at	0.00819	2.32015	2.42777	2.41407	2.38733	Rps6ka6	Mm.301317
1425581_s_at	0.00856	1.50437	1.49926	1.51608	1.50657	Galnt7	Mm.62886
1437128_a_at	0.00863	1.8471	1.63107	1.63438	1.70419		Mm.259168
1419233_x_at	0.0089	2.07765	2.15079	2.05448	2.0943	Apoa1	Mm.26743
1416025_at	0.00915	1.49568	1.68641	1.90373	1.69527	Fgg	Mm.16422
1448371_at	0.00915	1.74123	1.50924	1.4399	1.56346	Mylpf	Mm.14526
1434191_at	0.00919	2.0824	2.32683	2.77265	2.39396	A530016O06Rik	Mm.211255
1419232_a_at	0.00978	1.86601	1.73031	1.7579	1.78474	Apoa1	Mm.26743
1428812_at	0.00978	1.38496	1.65564	1.51738	1.51933	1700040L02Rik	Mm.141830
1455961_at	0.01	1.72653	1.44828	1.73208	1.63563	Mme	Mm.296022
1459253_at	0.0101	1.63149	1.69662	2.06935	1.79915		Mm.69353
1452583_s_at	0.0105	1.34953	1.52685	1.52027	1.46555	Galm	Mm.29098
1438385_s_at	0.0107	1.50874	1.43168	1.53274	1.49106	Gpt2	Mm.200423
1424321_at	0.0117	1.70594	1.74895	1.84531	1.76673	Rfc4	Mm.278013
1427946_s_at	0.0118	1.50684	1.2839	1.56029	1.45034	Dpyd	Mm.27907
1425222_x_at	0.0121	1.56927	1.69305	1.75304	1.67179	D630002G06	Mm.77037
1418209_a_at	0.0122	1.38014	1.53929	1.62153	1.51365	Pfn2	Mm.271744
1428909_at	0.0125	1.47189	1.92246	2.05688	1.81708		Mm.295877
1450252_at	0.0134	2.01282	1.83935	1.83423	1.89547	Onecut1	Mm.276257
1443225_at	0.0139	1.38415	1.51969	1.50289	1.46891	Acvr1c	Mm.123481
1428289_at	0.0148	1.70638	1.55114	1.46934	1.57562	Bteb1	Mm.291595
1456225_x_at	0.0152	1.37004	1.74684	1.78031	1.6324	Ifld2	Mm.276018
1416444_at	0.0152	1.4671	1.54352	1.5898	1.53347	Elovl2	Mm.2567
1419045_at	0.0155	1.40891	1.54845	1.55919	1.50552	2310067G05Rik	Mm.301312
1442519_at	0.0163	1.62274	1.45536	1.50864	1.52891		Mm.136355
1457271_at	0.0166	1.75966	1.71624	1.48891	1.65494	Gm131	Mm.297051
1456341_a_at	0.0173	2.61904	2.15278	1.98794	2.25325	Klfp	Mm.291595
1417909_at	0.0173	1.75016	1.633	1.50159	1.62825	Serpinc1	Mm.260770
1455980_a_at	0.0179	1.78252	1.66694	1.73971	1.72972	Gas213	Mm.11982
1435521_at	0.0182	2.09571	1.99201	2.02944	2.03905		Mm.250724
1450156_a_at	0.0224	1.4461	1.79408	2.03401	1.75806	Hmmr	Mm.116997
1427276_at	0.025	1.8968	1.48541	1.52832	1.63684	Smc4l1	Mm.206841
1456319_at	0.0304	2.98278	2.11706	1.85263	2.31749		---
1428670_at	0.0349	2.60347	1.87966	1.73882	2.07399		---
1429172_a_at	0.0431	1.75387	1.51411	1.56304	1.61034		Mm.32012
1438496_a_at	0.044	2.06837	1.59259	1.39262	1.68453	6330505F04Rik	Mm.72753
1427275_at	0.046	2.05563	1.7286	1.60278	1.79567	Smc4l1	Mm.206841

## Sheet: TT 18.5 var uneq benj 1.5dn
Supplementary Table S1A. Statistically significant (p < 0.05) transcripts down-regulated at e18.5.
Systematic	p value	Normalized	Normalized	Normalized	average	Fold Change	Common	UniGene ID
1452287_at	0.00124	0.60693	0.592426	0.577219	0.592192	1.68864	Msi1h	Mm.5077
1452899_at	0.00124	0.431276	0.457096	0.429507	0.439293	2.27638	Rian	Mm.293263
1419709_at	0.00124	0.335315	0.345798	0.34854	0.343218	2.9136	Stfa3	Mm.77709
1456471_x_at	0.00124	0.446924	0.472636	0.478913	0.466158	2.1452		Mm.314167
1460181_at	0.00124	0.39595	0.36081	0.365441	0.374067	2.67332	Stmn3	Mm.210610
1449077_at	0.00124	0.306457	0.278902	0.296127	0.293829	3.40334	Eraf	Mm.218857
1436643_x_at	0.00124	0.0869684	0.102806	0.106181	0.0986516	10.1367	1810073K19Rik	Mm.175280
1438936_s_at	0.00207	0.077692	0.0751351	0.0991575	0.0839949	11.9055	Rnase4	Mm.202665
1435113_x_at	0.00336	0.514935	0.464804	0.476586	0.485442	2.05998	stathmin-like 3	Mm.210610
1455892_x_at	0.00336	0.305352	0.311779	0.330411	0.315847	3.16609		---
1426906_at	0.00336	0.298326	0.327595	0.351135	0.325685	3.07045	Ifi205	Mm.255414
1448752_at	0.00336	0.37238	0.358036	0.376479	0.368965	2.71028	Car2	Mm.1186
1423152_at	0.00366	0.465162	0.465574	0.443309	0.458015	2.18334	Vapb	Mm.260456
1438130_at	0.00367	0.311083	0.313538	0.277058	0.30056	3.32713	Taf15	Mm.181050
1421144_at	0.00367	0.134212	0.125216	0.147791	0.13574	7.36704	Rpgrip1	Mm.21662
1434502_x_at	0.00367	0.155998	0.158105	0.179049	0.164384	6.08332	Slc4a1	Mm.7248
1421375_a_at	0.00367	0.598099	0.611287	0.604773	0.604719	1.65366	S100a6	Mm.100144
1435222_at	0.00427	0.388402	0.429146	0.372742	0.396763	2.52039	Foxp1	Mm.234965
1423760_at	0.00427	0.551868	0.587294	0.574636	0.571266	1.7505	Cd44	Mm.222260
1456014_s_at	0.00476	0.479796	0.495785	0.448218	0.4746	2.10704		Mm.246408
1460129_at	0.00509	0.281526	0.352802	0.312844	0.315724	3.16732	Slc6a2	Mm.57040
1452231_x_at	0.00509	0.358031	0.342136	0.367197	0.355788	2.81066	Ifi205	Mm.255414
1435761_at	0.00529	0.248408	0.250117	0.250117	0.249548	4.00725	Stfa1	Mm.133872
1442339_at	0.00529	0.24257	0.28548	0.302268	0.276773	3.61307	Stfa211	Mm.187847
1431214_at	0.00573	0.0810165	0.0830358	0.0809468	0.0816664	12.2449		---
1448263_a_at	0.00629	0.605371	0.604003	0.662159	0.623845	1.60296	Cn2	Mm.29646
1450798_at	0.00659	0.42586	0.345789	0.390991	0.387547	2.58033	Tnxb	Mm.290527
1448756_at	0.00659	0.252746	0.255083	0.254301	0.254043	3.93633	S100a9	Mm.2128
1453124_at	0.00659	0.529884	0.4552	0.490459	0.491848	2.03315	Tnpo3	Mm.276381
1432198_at	0.00659	0.557413	0.488107	0.537726	0.527749	1.89484	6330414G02Rik	Mm.41243
1428437_at	0.00659	0.462541	0.507516	0.426885	0.465647	2.14755	Lsm14a	Mm.276503
1435399_at	0.00659	0.457351	0.429055	0.504726	0.463711	2.15652		Mm.34359
1436984_at	0.00659	0.614522	0.625622	0.573251	0.604465	1.65436	abl/interactor2;abi2	Mm.31550
1428909_at	0.00659	0.357582	0.321272	0.366363	0.348406	2.87022		Mm.295877
1419738_a_at	0.00659	0.633799	0.653705	0.638087	0.641863	1.55796	Tpm2	Mm.646
1457271_at	0.00659	0.366851	0.366851	0.341386	0.358363	2.79047	Gm131	Mm.297051
1452106_at	0.00722	0.545123	0.567672	0.503583	0.538793	1.856	Npnt	Mm.279310
1419014_at	0.00722	0.4008	0.378729	0.382507	0.387346	2.58167	Rhag	Mm.12961
1459897_a_at	0.00778	0.368878	0.39359	0.434825	0.399098	2.50565	Sbsn	Mm.250717
1448057_at	0.00949	0.696337	0.636199	0.63918	0.657239	1.52152		---
1459860_x_at	0.0101	0.449545	0.544251	0.484202	0.492666	2.02977		---
1448775_at	0.0108	0.603626	0.597184	0.564249	0.588353	1.69966	Ifi203	Mm.277332
1460214_at	0.0109	0.566406	0.599462	0.596529	0.587466	1.70223	Pcp4	Mm.5023
1440587_at	0.011	0.60228	0.656742	0.675268	0.644763	1.55096		Mm.215277
1450009_at	0.011	0.601365	0.585518	0.570148	0.585677	1.70743	Ltf	Mm.282359
1448962_at	0.011	0.563093	0.599318	0.567086	0.576499	1.73461	Myh11	Mm.250705
1438511_a_at	0.011	0.62926	0.668971	0.648371	0.648867	1.54115		Mm.29811
1436853_a_at	0.011	0.536621	0.553992	0.521554	0.537389	1.86085	Snca	Mm.17484
1430979_a_at	0.0112	0.343685	0.392766	0.296998	0.344483	2.9029	Prdx2	Mm.270130
1429831_at	0.0113	0.620404	0.557903	0.648627	0.608978	1.64209	Pik3ap1	Mm.296807
1456662_at	0.0113	0.585388	0.605025	0.533037	0.574483	1.74069		Mm.283835
1416464_at	0.0113	0.386493	0.309898	0.352823	0.349738	2.85928	Slc4a1	Mm.7248
1448392_at	0.0115	0.581977	0.611496	0.603967	0.599147	1.66904	Sparc	Mm.291442
1455164_at	0.0117	0.691997	0.664579	0.661249	0.672608	1.48675	Cdgap	Mm.268397
1435872_at	0.0123	0.463418	0.419387	0.409368	0.430724	2.32167	Pim1	Mm.269678
1439833_at	0.0123	0.560616	0.646181	0.624939	0.610579	1.63779		Mm.259300
1456055_x_at	0.0123	0.59554	0.544527	0.584938	0.575002	1.73913	Pold1	Mm.16549
1436188_a_at	0.0128	0.599738	0.693762	0.634776	0.642759	1.55579	Ndr4	Mm.29846
1454708_at	0.0128	0.66554	0.697308	0.612055	0.658301	1.51906	Ablim1	Mm.244618
1438239_at	0.0128	0.386917	0.374806	0.379804	0.380509	2.62806		Mm.24820
1439630_x_at	0.0128	0.398287	0.478511	0.448679	0.441826	2.26334	Sbsn	Mm.250717
1456046_at	0.0132	0.596939	0.657878	0.686248	0.647022	1.54554	C1qr1	Mm.681
1446598_at	0.0134	0.685962	0.606438	0.654374	0.648924	1.54101		Mm.207575
1437843_s_at	0.0134	0.567514	0.602357	0.671206	0.613692	1.62948	Nupl1	Mm.258051
1438629_x_at	0.0134	0.62221	0.714305	0.663718	0.666744	1.49983	Grn	Mm.238941
1448991_a_at	0.0134	0.580793	0.562233	0.626139	0.589722	1.69571	Ina	Mm.276251
1440773_at	0.0134	0.52872	0.511687	0.433803	0.491403	2.03499		Mm.276120
1440372_at	0.0134	0.575475	0.652772	0.646438	0.624895	1.60027		Mm.101938
1419394_s_at	0.0134	0.291375	0.270306	0.280223	0.280635	3.56335	S100a8	Mm.21567
1460561_x_at	0.0138	0.598529	0.600804	0.644812	0.614715	1.62677	Sepw1	Mm.42829
1454881_s_at	0.0139	0.627359	0.669436	0.606839	0.634545	1.57593	Upk3b	Mm.3089
1433551_at	0.0147	0.617631	0.592587	0.609358	0.606525	1.64874	AI427515	Mm.133187
1416301_a_at	0.0151	0.448456	0.519176	0.428788	0.465473	2.14835	Ebf1	Mm.255321
1415960_at	0.0151	0.396382	0.313414	0.397296	0.369031	2.7098	Mpo	Mm.277458
1438709_at	0.0151	0.668545	0.613648	0.615715	0.632636	1.58069	Wipil1	Mm.35817
1454714_x_at	0.0151	0.476482	0.488588	0.479492	0.481521	2.07675		Mm.314167
1447693_s_at	0.0154	0.599487	0.660206	0.545315	0.601669	1.66204	Neo1	Mm.42249
1435493_at	0.0155	0.632598	0.667581	0.629414	0.643198	1.55473	5730453H04Rik	Mm.203911
1454772_at	0.0155	0.524683	0.604093	0.565976	0.564917	1.77017	Wdr39	Mm.45179
1437194_x_at	0.0155	0.541091	0.489408	0.526462	0.518987	1.92683		Mm.3094
1440511_at	0.0155	0.504406	0.454869	0.475954	0.47841	2.09026		Mm.318516
1426278_at	0.0155	0.673972	0.656972	0.580991	0.637312	1.56909	Ifi27	Mm.271275
1424780_a_at	0.0155	0.378269	0.468071	0.430846	0.425729	2.34891	D10Ucla1	Mm.240150
1460238_at	0.0155	0.676524	0.639598	0.623113	0.646412	1.547	Msln	Mm.17510
1421882_a_at	0.0158	0.411526	0.416623	0.400366	0.409505	2.44197	Elavl2	Mm.3823
1434820_s_at	0.0158	0.662292	0.626755	0.650202	0.646416	1.54699	Pkig	Mm.10091
1426270_at	0.0158	0.711872	0.619388	0.630232	0.653831	1.52945	Smc5l1	Mm.23267
1434292_at	0.0158	0.615649	0.658354	0.660117	0.644707	1.55109	A930034L06Rik	Mm.294494
1443673_x_at	0.0162	0.627349	0.512548	0.606776	0.582224	1.71755		---
1452982_at	0.0162	0.648648	0.618776	0.654261	0.640562	1.56113	Igf1r	Mm.275742
1425505_at	0.0162	0.514732	0.538462	0.524971	0.526055	1.90094	Mylk	Mm.247544
1436145_at	0.0162	0.654783	0.691991	0.644996	0.663924	1.5062		Mm.306023
1417750_a_at	0.0163	0.643085	0.730227	0.628097	0.667136	1.49894	Mscp	Mm.293635
1426255_at	0.0163	0.328202	0.310621	0.454758	0.364527	2.74328	Nefl	Mm.1956
1436823_x_at	0.0163	0.438165	0.516703	0.402984	0.452617	2.20937		Mm.35830
1438937_x_at	0.0163	0.168147	0.207209	0.201979	0.192445	5.1963	Rnase4	Mm.202665
1457470_at	0.0163	0.517829	0.500181	0.486354	0.501455	1.9942		Mm.36318
1424877_a_at	0.0163	0.310537	0.305408	0.312415	0.309454	3.2315	Alad	Mm.90076
1416645_a_at	0.0164	0.214423	0.292581	0.229571	0.245525	4.0729	Alb1	Mm.16773
1422486_a_at	0.0164	0.534368	0.642391	0.605352	0.594037	1.6834	Madh4	Mm.100399
1456011_x_at	0.0164	0.530902	0.499218	0.510529	0.51355	1.94723	Acaala	Mm.205266
1441624_at	0.0164	0.526993	0.482721	0.566358	0.525357	1.90347		Mm.309441
1439857_at	0.0169	0.628069	0.655091	0.636339	0.639833	1.56291		Mm.30528
1418722_at	0.0181	0.532664	0.459312	0.509273	0.500417	1.99833	Ngp	Mm.236225
1423016_a_at	0.0185	0.305834	0.379061	0.454174	0.379689	2.63373	Gypa	Mm.13123
1419669_at	0.0185	0.496458	0.417804	0.445925	0.453395	2.20558	Prtn3	Mm.2364
1438169_a_at	0.0189	0.573591	0.682282	0.555719	0.603864	1.656	Frmd 4b	Mm.27789
1437060_at	0.0189	0.403459	0.373216	0.400318	0.392331	2.54887		Mm.290648
1458341_x_at	0.0189	0.519045	0.517595	0.544056	0.526899	1.8979		---
1439198_at	0.0189	0.720347	0.63115	0.606217	0.652571	1.5324		Mm.33072
1420693_at	0.0189	0.727076	0.607946	0.654961	0.663328	1.50755	Myom1; D430047A17Rik	Mm.4103
1427186_a_at	0.0191	0.54015	0.558149	0.609435	0.569245	1.75671	Mef2a	Mm.250681
1447774_x_at	0.0196	0.614709	0.672311	0.643319	0.643446	1.55413		Mm.27227
1433837_at	0.0196	0.578412	0.596705	0.602595	0.59257	1.68756	8430408G22Rik	Mm.38231
1436717_x_at	0.0196	0.636115	0.514901	0.566672	0.572562	1.74653	Hbb-y	Mm.35830
1437234_x_at	0.0196	0.634706	0.683388	0.649856	0.655983	1.52443	Prmt2	Mm.32020
1418909_at	0.0199	0.443442	0.589228	0.508734	0.513801	1.94628	Ermap	Mm.290753
1448595_a_at	0.0204	0.603999	0.699958	0.569013	0.624324	1.60173	Rex3	Mm.14768
1417714_x_at	0.0204	0.605726	0.595639	0.708093	0.636486	1.57113	Hba-a1	Mm.196110
1418415_at	0.0204	0.638352	0.71336	0.585434	0.645715	1.54867	Hoxb5	Mm.207
1436879_x_at	0.0204	0.264461	0.303143	0.278702	0.282102	3.54482	Alb1	Mm.16773
1454889_x_at	0.0205	0.637673	0.661036	0.668304	0.655671	1.52516	Tmcc3	Mm.23047
1449577_x_at	0.0209	0.670717	0.619806	0.622026	0.637516	1.56859	Tpm2	Mm.646
1442124_at	0.0211	0.647351	0.704132	0.647566	0.666349	1.50071		Mm.32305
1440091_at	0.0211	0.496087	0.574671	0.613817	0.561525	1.78086	Mrg1	Mm.247566
1424130_a_at	0.0211	0.618175	0.661449	0.592261	0.623962	1.60266	Ptrf	Mm.21864
1420394_s_at	0.0211	0.659688	0.644505	0.659458	0.65455	1.52777	Gp49b	Mm.34408
1435190_at	0.0213	0.71479	0.613476	0.606043	0.644769	1.55094	Chl1	Mm.251288
1454617_at	0.0225	0.659043	0.733462	0.610448	0.667651	1.49779	Arrdc3	Mm.271765
1456312_x_at	0.0229	0.665701	0.68252	0.556095	0.634772	1.57537	Gsn	Mm.21109
1437853_x_at	0.0229	0.608833	0.612959	0.611853	0.611215	1.63609	Ndn	Mm.250919
1458007_at	0.0229	0.544462	0.658254	0.524736	0.575817	1.73666	Myo1b	Mm.3390
1456642_x_at	0.0229	0.534967	0.619314	0.571777	0.575353	1.73806		Mm.69081
1434067_at	0.0229	0.498779	0.573296	0.537702	0.536592	1.86361		---
1418600_at	0.0231	0.593539	0.612561	0.619224	0.608441	1.64354	Klf1	Mm.296944
1436051_at	0.0231	0.620996	0.629078	0.723476	0.65785	1.5201	Myo5a	Mm.200292
1459961_a_at	0.0231	0.766286	0.651268	0.661587	0.693047	1.4429		Mm.319739
1425028_a_at	0.0231	0.665476	0.655253	0.646359	0.655696	1.5251	Tpm2	Mm.646
1452349_x_at	0.0231	0.734382	0.609266	0.634911	0.65952	1.51626	Ifi205	Mm.255414
1429478_at	0.0231	0.567031	0.662996	0.650622	0.626883	1.59519	6720463M24Rik	Mm.23503
1435964_a_at	0.0231	0.402055	0.565038	0.467056	0.47805	2.09183		Mm.82938
1452679_at	0.0231	0.46889	0.557903	0.468185	0.498326	2.00672		Mm.194735
1417185_at	0.0237	0.654155	0.701277	0.655032	0.670154	1.49219	Ly6a	Mm.263124
1455269_a_at	0.0241	0.66233	0.698869	0.638404	0.666534	1.5003	Coro1a	Mm.290432
1434875_a_at	0.0241	0.608609	0.735392	0.612759	0.652253	1.53315		Mm.33848
1419691_at	0.0241	0.531584	0.605826	0.506059	0.547823	1.82541	Camp	Mm.3834
1443848_at	0.0241	0.590485	0.691344	0.558155	0.613328	1.63045		Mm.294490
1439278_at	0.0241	0.747503	0.666263	0.611437	0.675068	1.48133	Zfp288	Mm.211212
1441679_at	0.0242	0.579236	0.533925	0.620268	0.57781	1.73067		Mm.227752
1436645_a_at	0.025	0.660245	0.759479	0.652973	0.690899	1.44739	Cnot4	Mm.214525
1435284_at	0.0254	0.397737	0.429169	0.374732	0.400546	2.49659		Mm.318496
1437528_x_at	0.0258	0.725252	0.596212	0.581084	0.634183	1.57683		Mm.209711
1444628_at	0.0259	0.470568	0.570159	0.601956	0.547561	1.82628	Adam33	Mm.108550
1436907_at	0.0259	0.611679	0.628182	0.579981	0.606614	1.64849	Nav1	Mm.34977
1451612_at	0.0273	0.573178	0.50215	0.559641	0.54499	1.8349	Mt1	Mm.192991
1425398_at	0.0273	0.613471	0.66428	0.64278	0.640177	1.56207	Hist1h2bc	Mm.319415
1444326_at	0.0284	0.519335	0.596979	0.641144	0.58582	1.70701		Mm.269650
1453134_at	0.0289	0.613061	0.656839	0.604177	0.624692	1.60079	Pik3ca	Mm.260521
1452107_s_at	0.0291	0.511268	0.636489	0.615808	0.587855	1.7011	Npnt	Mm.279310
1438312_s_at	0.0294	0.529501	0.622874	0.674471	0.608949	1.64217	Ltbp3	Mm.182396
1452426_x_at	0.0299	0.162398	0.286054	0.27037	0.239607	4.1735		---
1434011_a_at	0.03	0.588168	0.636115	0.744509	0.656264	1.52378	1110055N21Rik	Mm.290474
1451991_at	0.03	0.647267	0.535985	0.564114	0.582456	1.71687	Epha7	Mm.260354
1418199_at	0.0301	0.314513	0.264942	0.233703	0.271053	3.68931	Hemgn	Mm.25793
1436991_x_at	0.0301	0.444934	0.571272	0.541705	0.519303	1.92566	Gsn	Mm.21109
1448419_at	0.0301	0.498465	0.518778	0.486393	0.501212	1.99516	pop4	Mm.22284
1459665_s_at	0.0301	0.62937	0.637661	0.648357	0.638463	1.56626	Mrvi1	Mm.250023
1455393_at	0.0301	0.559181	0.585263	0.53176	0.558735	1.78976	Cp	Mm.13787
1423537_at	0.0301	0.550026	0.547678	0.577037	0.558247	1.79132	Gap43	Mm.1222
1456576_x_at	0.0301	0.624864	0.664807	0.675082	0.654918	1.52691		---
1456948_at	0.0301	0.601648	0.599731	0.607526	0.602969	1.65846	Ap4e1	Mm.134045
1459976_s_at	0.0301	0.542309	0.629689	0.60623	0.592743	1.68707		Mm.97399
1428108_x_at	0.0301	0.688944	0.603694	0.59597	0.629536	1.58847	tmcc2	Mm.273785
1439426_x_at	0.0301	0.631074	0.669987	0.620895	0.640652	1.56091	Lyzs	Mm.45436
1441953_at	0.0301	0.643559	0.753497	0.665092	0.687383	1.45479		Mm.173926
1431063_at	0.0301	0.550943	0.702669	0.663614	0.639076	1.56476	Ganc	Mm.38851
1454726_s_at	0.0306	0.728899	0.65093	0.630918	0.670249	1.49198	AW456874	Mm.295891
1416010_a_at	0.0306	0.519767	0.622346	0.679157	0.60709	1.6472	Ehd1	Mm.30169
1424781_at	0.0306	0.533151	0.591164	0.558563	0.56096	1.78266	D10Ucla1	Mm.240150
1434325_x_at	0.0306	0.635279	0.767259	0.6351	0.679213	1.47229		Mm.9334
1440819_s_at	0.0306	0.474003	0.584785	0.61224	0.55701	1.7953	BC059842	Mm.275516
1442214_at	0.0308	0.580436	0.596794	0.589536	0.588922	1.69802		Mm.127686
1452907_at	0.0309	0.380819	0.452017	0.435492	0.422776	2.36532	Galc	Mm.5120
1457252_x_at	0.0309	0.634614	0.647694	0.560235	0.614181	1.62819		---
1434799_x_at	0.0316	0.619256	0.625541	0.676963	0.640587	1.56107	Aldo1	Mm.275831
1436905_x_at	0.0316	0.529229	0.65836	0.65428	0.613956	1.62878	lamp5	Mm.271868
1440662_at	0.0322	0.711077	0.660718	0.65807	0.676622	1.47793		Mm.114113
1434670_at	0.0324	0.574177	0.590441	0.578684	0.5811	1.72087	Kif5a	Mm.30355
1437052_s_at	0.0326	0.633958	0.73843	0.660645	0.677677	1.47563	Slc2a3	Mm.269857
1435938_at	0.0328	0.72803	0.560961	0.621006	0.636665	1.57068		Mm.45502
1440830_at	0.0328	0.603089	0.593601	0.593778	0.596823	1.67554	Gpr116	Mm.23478
1425260_at	0.033	0.559443	0.548869	0.548938	0.552417	1.81023	Alb1	Mm.16773
1449434_at	0.0331	0.61024	0.659158	0.648286	0.639228	1.56439	Car3	Mm.300
1423280_at	0.0336	0.538715	0.568299	0.566303	0.557772	1.79285	Stmn2	Mm.29580
1436937_at	0.0342	0.574057	0.604579	0.555285	0.577973	1.73018	6720477E09Rik	Mm.259208
1418726_a_at	0.0342	0.738549	0.664763	0.603037	0.668783	1.49525	Tnnt2	Mm.247470
1435798_a_at	0.0343	0.55757	0.636578	0.581592	0.591914	1.68944	Sfrs14	Mm.247001
1442424_at	0.0343	0.303644	0.346827	0.323736	0.324736	3.07943		Mm.261376
1437584_at	0.0343	0.527276	0.532143	0.550301	0.536573	1.86368		Mm.293760
1436297_a_at	0.0346	0.595419	0.694905	0.583547	0.624624	1.60096	Grina	Mm.41665
1439269_x_at	0.0346	0.554067	0.618827	0.658967	0.61062	1.63768	Loc433027	Mm.241714
1428781_at	0.0354	0.58362	0.627814	0.579528	0.596987	1.67508	1110014F24Rik	Mm.30138
1429314_at	0.0361	0.65296	0.621775	0.772704	0.68248	1.46525	Syt11	Mm.259316
1455696_a_at	0.0371	0.536248	0.676638	0.553524	0.588803	1.69836	Prpf4b	Mm.10027
1437171_x_at	0.0371	0.491443	0.573718	0.57794	0.5477	1.82582	Gsn	Mm.21109
1456531_x_at	0.0371	0.560902	0.661423	0.737642	0.653322	1.53064		Mm.327883
1433757_a_at	0.0406	0.413783	0.482394	0.454432	0.450203	2.22122	Nisch	Mm.286988
1431232_a_at	0.0419	0.59259	0.557549	0.512974	0.554371	1.80385		Mm.257223
1445702_x_at	0.0434	0.629987	0.610266	0.583487	0.607913	1.64497		Mm.280653
1452347_at	0.0434	0.658931	0.651115	0.665884	0.658643	1.51827	Mef2a	Mm.250681
1438852_x_at	0.0438	0.561238	0.718796	0.626849	0.635628	1.57325	Mcm6	Mm.4933
1459170_at	0.0457	0.561379	0.594852	0.743463	0.633231	1.5792	Foxo1	Mm.332322
1434944_at	0.0457	0.62605	0.649448	0.602479	0.625992	1.59746	Dmpk	Mm.6529
1434484_at	0.0461	0.581315	0.684223	0.637461	0.634333	1.57646	1100001G20Rik	Mm.902
1424610_at	0.0461	0.499686	0.582565	0.539664	0.540638	1.84967	Trub2	Mm.245739
1439381_x_at	0.0464	0.648339	0.641312	0.639266	0.642972	1.55528	Marveld1	Mm.206250
1445391_at	0.0467	0.599401	0.658431	0.608212	0.622015	1.60768	Diap1	Mm.195916
1426615_s_at	0.0467	0.66245	0.653518	0.648893	0.654954	1.52683	Ndr4	Mm.29846
1451736_a_at	0.0467	0.643824	0.718541	0.591626	0.65133	1.53532	Map2k7	Mm.3906
1456307_s_at	0.0476	0.667603	0.645938	0.646257	0.653266	1.53077	Adcy7	Mm.288206
1438953_at	0.0479	0.622238	0.664834	0.659662	0.648911	1.54104	Figf	Mm.297978
1458460_at	0.0483	0.752722	0.661332	0.641864	0.685306	1.4592		Mm.287796
1452666_a_at	0.0497	0.600378	0.576466	0.516612	0.564485	1.77152	Tmcc2	Mm.273785

## Sheet: TT 18.5 var uneq benj 1.5up
Supplementary Table S1B. Statistically significant (p < 0.05) transcripts up-regulated at e18.5.
Systematic	p value	Normalized	Normalized	Normalized	Fold Change	Common	UniGene ID
1425624_at	0.00134	2.8475	3.05664	2.98971	2.96462	Epm2aip1	Mm.209005
1415694_at	0.00134	2.99644	2.97505	2.79917	2.92355	Wars	Mm.38433
1450459_at	0.00134	3.62371	3.82216	3.60322	3.68303	2010106G01Rik	Mm.269928
1421907_at	0.00134	2.49649	2.39659	2.38239	2.42516	Pparbp	Mm.12926
1422918_at	0.00134	5.73153	6.16997	6.2641	6.0552	1810009J06Rik	Mm.46246
1452137_at	0.0014	1.60383	1.62058	1.56002	1.59481	Acbd3	Mm.39477
1415931_at	0.00161	3.60995	3.42208	3.2075	3.41318	Igf2	Mm.3862
1423529_at	0.00161	1.91272	2.02997	1.96332	1.96867	G6pc-rs	Mm.140768
1432646_a_at	0.00161	6.17803	7.00457	7.39836	6.86032		Mm.29909
1429979_a_at	0.0017	3.0898	2.77048	2.94265	2.93431	1810073N04Rik	Mm.253403
1436508_at	0.00176	1.8144	1.8588	1.77286	1.81536	Cd8b1	Mm.153963
1416191_at	0.00204	2.39353	2.60206	2.39088	2.46216	Sec61a1	Mm.28375
1427285_s_at	0.00213	2.69169	2.66192	2.42844	2.59402	2210401K01Rik	Mm.196863
1436952_at	0.00213	1.52659	1.53715	1.58461	1.54945	Bteb1	Mm.291595
1420831_at	0.00213	2.28229	2.38821	2.52928	2.39993	Qscn6	Mm.297925
1434177_at	0.00221	1.87169	1.75533	1.80301	1.81001	Ece1	Mm.294384
1422892_s_at	0.00221	1.96457	1.84615	1.82884	1.87986	H2-Ea	Mm.15680
1455030_at	0.00221	1.73513	1.72204	1.66521	1.70746		Mm.260595
1425457_a_at	0.00256	2.8055	2.83721	3.12793	2.92354	Grb10	Mm.273117
1460606_at	0.0028	1.7948	1.95998	1.8819	1.87889	PAN1B-like	Mm.27300
1428129_at	0.0028	1.55926	1.63477	1.6325	1.60884	Lman1	Mm.290857
1429331_at	0.00281	2.21345	2.45256	2.34012	2.33538	4632427E13Rik	Mm.292102
1427430_at	0.00281	1.68893	1.64996	1.76934	1.70274	AI848100	Mm.170002
1419459_a_at	0.00281	1.99182	1.9231	1.84867	1.9212	2610529C04Rik	Mm.275943
1439231_at	0.00281	2.80485	2.73173	2.4554	2.66399		Mm.310482
1436343_at	0.00284	3.56411	3.5239	3.68982	3.59261	Chd4	Mm.183257
1423325_at	0.00284	1.8025	1.90758	1.79433	1.8348	Pnn	Mm.22347
1452684_at	0.00284	1.50428	1.57938	1.60355	1.5624	Akt1s1	Mm.148007
1457454_at	0.00292	1.62103	1.64622	1.74527	1.67084	Usp47	Mm.16974
1415801_at	0.00292	1.92588	1.83284	1.90634	1.88835	Gja1	Mm.4504
1431385_a_at	0.00297	6.25114	7.66152	7.87673	7.26313	Mbtps1; S1P; Ski1; SKI-1; 0610038M03Rik	Mm.206934
1447061_at	0.00305	2.71297	2.81992	2.83411	2.789		Mm.102097
1419473_a_at	0.00305	1.84503	2.07971	1.95541	1.96005	Cck	Mm.2619
1457751_at	0.00305	2.3776	2.11113	2.38308	2.2906		Mm.43977
1438663_at	0.00305	2.6704	2.36264	2.54103	2.52469	Bat2d	Mm.245446
1421845_at	0.00305	1.85575	1.78815	1.75678	1.80023	Golph3	Mm.250936
1420867_at	0.00305	2.02927	2.17343	2.20526	2.13599	1110032D12Rik	Mm.25800
1417764_at	0.00305	1.97042	1.83307	1.94782	1.9171	Ssr1	Mm.138725
1418764_a_at	0.00305	2.05757	1.84795	1.87283	1.92612	Bpnt1	Mm.227549
1457040_at	0.00305	2.01402	1.86913	1.8329	1.90535	Lgi2	Mm.44721
1422769_at	0.00305	2.36631	2.22915	2.09054	2.22867	Syncrip	Mm.260545
1421868_a_at	0.00305	6.33546	7.56922	6.89409	6.93292	Pnlip	Mm.20407
1424342_at	0.00305	1.84743	1.85986	1.70395	1.80374	3830421F13Rik	Mm.253042
1451913_a_at	0.00305	1.95841	2.0246	1.84059	1.9412	Hyou1	Mm.116721
1429172_a_at	0.00305	1.58006	1.5161	1.64658	1.58091		Mm.32012
1426153_a_at	0.00305	2.84138	2.57002	3.03658	2.816	Ttr	Mm.2108
1427037_at	0.00305	3.37206	3.01681	3.08841	3.15909	Eif4g1	Mm.260256
1456489_at	0.00305	1.60173	1.75693	1.67075	1.67647	Pcf11	Mm.288645
1437923_at	0.00305	1.81181	1.78652	1.66186	1.7534	Csnk1a1	Mm.26908
1454875_a_at	0.00305	3.27967	3.00341	3.65746	3.31351	Rbbp4	Mm.12145
1456255_at	0.00305	2.01055	2.19779	2.11403	2.10746	AI314180	Mm.234801
1438220_at	0.00305	1.63132	1.72232	1.59427	1.6493	FoxJ3	Mm.259227
1440332_at	0.00313	1.76312	1.61483	1.67615	1.6847		Mm.129546
1442312_at	0.00313	1.47266	1.56526	1.56637	1.53476	Tbllxr1	Mm.202966
1429362_a_at	0.00319	1.75933	1.62967	1.64543	1.67814	Sf3b2	Mm.196532
1449325_at	0.00319	1.60181	1.59864	1.64516	1.6152	Fads2	Mm.38901
1453559_a_at	0.00319	2.53918	2.87888	3.02735	2.81514	Sel1h	Mm.250605
1438871_at	0.00319	1.80563	1.94829	2.0291	1.92768		Mm.294785
1460666_a_at	0.00319	1.70843	1.68852	1.59749	1.66481	Ebf3	Mm.258708
1415784_at	0.00319	1.53366	1.65754	1.54274	1.57798	Vps35	Mm.296520
1420816_at	0.00321	2.51442	2.93422	2.61865	2.6891	Ywhag	Mm.284984
1429660_s_at	0.00321	1.46883	1.56801	1.53775	1.52486	Smc2l1	Mm.2999
1455355_at	0.0033	1.82394	1.68169	1.865	1.79021	6030408C04Rik	Mm.253264
1438051_at	0.0033	1.69745	1.86024	1.76244	1.77338	2700016E08Rik	Mm.203976
1425161_a_at	0.00335	2.12268	2.0019	1.92002	2.01486	Mov10l1	Mm.268981
1436204_at	0.00335	1.55984	1.68289	1.58214	1.60829		Mm.86556
1416229_at	0.00335	1.78821	1.78395	1.82826	1.80014	rfk	Mm.7013
1451194_at	0.00335	3.00411	2.5092	2.59344	2.70225	Aldo2	Mm.218862
AFFX-b-ActinMur/ M12481_5_at	0.00335	2.85915	3.39869	3.42972	3.22919		Mm.133292
1448766_at	0.00335	1.98515	2.24514	2.05417	2.09482	Gjb1	Mm.21198
AFFX-b-ActinMur/ M12481_M_at	0.0034	2.82902	3.13663	3.33302	3.09956		Mm.133292
1437633_at	0.0034	1.78183	1.76971	1.88614	1.81256	Ankrd11	Mm.31567
1439704_at	0.00362	1.6847	1.82373	1.63566	1.7147	Hdac2	Mm.19806
1458508_at	0.00362	1.53024	1.55839	1.481	1.52321	D030046F20Rik	Mm.296990
1425050_at	0.00362	2.00338	1.86047	1.8609	1.90825	Isoc1	Mm.182574
1453589_a_at	0.00362	1.69869	1.85054	1.6798	1.74301	Gria3	Mm.327681
1452814_at	0.00362	1.91031	1.98243	1.80958	1.90077	Cpne3	Mm.38390
1417462_at	0.00367	3.29653	3.32159	3.7237	3.44727	Cap1	Mm.8687
1426736_at	0.00367	1.70461	1.62413	1.55124	1.62666	Gspt1	Mm.20925
1434282_at	0.00374	3.4509	2.97418	2.95201	3.12569	Ibdk	Mm.22315
1425705_a_at	0.00374	1.80875	1.86486	1.86103	1.84488	1300013B24Rik; MGC77955; ero1-beta; 1700065B09Rik	Mm.45324
1425619_s_at	0.00401	1.64	1.61719	1.50047	1.58589	Ttr	Mm.326804
1433724_at	0.00447	2.00851	1.87688	1.93853	1.94131	BC033609	Mm.3224
1419585_at	0.00447	1.6548	1.82328	1.79895	1.75901	Rp2H	Mm.288141
1418800_at	0.00461	3.20523	2.6641	2.62019	2.82984	Mist1	Mm.305844
1443905_at	0.00461	2.63576	2.68098	2.50086	2.60587		Mm.171158
1424307_at	0.00467	1.69802	1.62663	1.63779	1.65415	Arhgap1	Mm.284942
1416835_s_at	0.00468	2.52304	2.25867	2.29355	2.35842	Amd1	Mm.296726
1422553_at	0.00469	4.33031	4.61218	4.49323	4.47857	Pten	Mm.245395
1450183_a_at	0.00477	1.5373	1.5679	1.48176	1.52899	Sca2	Mm.295181
1436892_at	0.00491	1.62898	1.83392	1.71848	1.72713	Spred2	Mm.114382
1421955_a_at	0.00491	1.81624	1.70337	1.79722	1.77228	Nedd4	Mm.279923
1435163_at	0.00491	6.11214	7.49576	7.70862	7.1055	9030612M13Rik	Mm.38813
1427797_s_at	0.00508	3.07357	2.70071	2.42811	2.73413		---
1436722_a_at	0.00508	2.01852	2.3978	2.38848	2.26827	Actb	Mm.133292
1417887_at	0.00508	2.02838	1.94056	2.00992	1.99295	1110055N21Rik	Mm.290474
1420941_at	0.00508	2.3932	2.35786	2.51463	2.4219	Rgs5	Mm.20954
1416515_at	0.00508	2.27438	2.039	1.94211	2.08516	Fscn1	Mm.289707
1428083_at	0.00508	1.70654	1.93251	1.8514	1.83015	2310043N10Rik	Mm.281895
1417084_at	0.00508	1.93613	2.02499	1.86031	1.94048	Eif4ebp2	Mm.140186
1423660_at	0.00508	2.90686	2.78192	3.42742	3.03873		Mm.165096
1450383_at	0.00508	1.51022	1.68154	1.63255	1.6081	Ldlr	Mm.3213
1428130_at	0.00508	2.07261	2.20882	2.07776	2.11973	Lman1	Mm.290857
1449862_a_at	0.00508	1.59684	1.75175	1.56417	1.63759	Pi4k2b	Mm.248647
1432004_a_at	0.00508	1.80064	2.03867	2.01506	1.95145	Dnm2	Mm.39292
1457900_at	0.00516	1.61842	1.79576	1.75271	1.7223	Helic1	Mm.209607
1438686_at	0.00516	2.78312	2.46122	3.03058	2.75831	Eif4g1	Mm.260256
1452427_s_at	0.00527	1.5838	1.78377	1.63252	1.6667	AW742319	Mm.21092
1433804_at	0.00529	1.87177	2.01692	1.81658	1.90176	Jak1	Mm.289657
1440857_at	0.00529	1.63932	1.84939	1.77947	1.75606	Cad	Mm.29394
1415823_at	0.00529	1.64655	1.71241	1.75861	1.70586	Scd2	Mm.193096
1460186_at	0.0053	1.50937	1.64943	1.61744	1.59208	Smbp	Mm.246440
1419191_at	0.0053	1.90739	1.96459	1.78878	1.88692	Hipk3	Mm.257925
1447926_at	0.0053	1.47222	1.60839	1.58444	1.55502	2810410P22Rik	Mm.280257
1424687_at	0.0053	1.51786	1.51369	1.56474	1.5321	2700008B19Rik	Mm.117874
1437372_at	0.0053	1.95707	2.20281	2.15185	2.10391	Cpsf6	Mm.288682
1417767_at	0.0053	1.78217	1.66669	1.86308	1.77065	Cyb5b	Mm.20242
1416801_at	0.00554	1.728	1.99412	1.75046	1.82419	Trpm7	Mm.244705
1440862_at	0.00554	2.31204	2.181	2.26607	2.25304	Gpr178	Mm.297552
1417502_at	0.00554	1.75878	1.7619	1.58477	1.70182	Tm4sf2	Mm.18590
1433205_at	0.00554	1.76629	1.81522	1.59467	1.72539	2810436B12Rik	Mm.195647
1431280_at	0.00554	1.82522	1.70026	1.89661	1.80737	1700007D05Rik	Mm.313889
1425213_at	0.00554	1.76349	1.7906	1.98243	1.84551	6430514L14Rik	Mm.44355
1445341_at	0.00554	1.64042	1.78395	1.75948	1.72795		Mm.321393
1422959_s_at	0.00558	1.64423	1.5228	1.48405	1.55036	Zfp313	Mm.22225
1450708_at	0.00562	1.7578	1.9412	1.84129	1.84676	Scg2	Mm.5038
1427679_at	0.00569	1.96663	2.03597	2.3359	2.11283	Lats1	Mm.34083
1449262_s_at	0.00574	2.31151	1.95014	1.95014	2.0706	Lin7c	Mm.235300
1427718_a_at	0.00577	1.55581	1.53555	1.41172	1.50103	Mdm2	Mm.22670
1426485_at	0.00577	2.14478	1.93318	1.84067	1.97288	Ubxd2	Mm.293321
1431206_at	0.00577	1.78895	2.05085	2.01899	1.95293		Mm.160830
1426389_at	0.00577	1.87396	1.73164	1.74699	1.78419	E030025C11Rik	Mm.44142
1431197_at	0.0058	1.56781	1.67422	1.47893	1.57366	Arl6ip2	Mm.175403
1415988_at	0.0058	3.31238	3.31211	3.2134	3.27929	Hdlbp	Mm.30012
1427950_at	0.006	1.64244	1.70629	1.65605	1.66826	Zfp294	Mm.249005
1441170_a_at	0.006	2.21823	2.03737	1.86664	2.04075	Dab2ip	Mm.29629
1423271_at	0.006	1.85945	1.78358	1.80868	1.81723	Gjb2	Mm.34118
1423743_at	0.006	1.71416	1.87031	1.76265	1.78237	Arcn1	Mm.295335
1442014_at	0.00602	2.22298	1.99468	2.48232	2.23333	Ifrd1	Mm.168
1439300_at	0.00602	2.2326	2.36411	1.96352	2.18675	Chic1	Mm.42223
1449706_s_at	0.00602	1.59896	1.65504	1.54012	1.59804	Nr5a2	Mm.16794
1415824_at	0.00602	4.55252	4.80028	4.85466	4.73582	Scd2	Mm.193096
1421116_a_at	0.00616	1.63341	1.55353	1.49294	1.55996	Rtn4	Mm.192580
1455831_at	0.00617	2.10512	1.92313	1.751	1.92642	Fus	Mm.277680
1459052_at	0.00617	1.78778	1.85313	1.79236	1.81109		Mm.102097
1449311_at	0.00617	2.17584	1.85046	1.94821	1.99151	Bach1	Mm.5183
1449578_at	0.00617	2.56651	2.17287	2.33815	2.35918	Supt16h	Mm.286066
1454686_at	0.00617	1.83586	1.61583	1.69502	1.71557	6430706D22Rik	Mm.269418
1419162_s_at	0.00617	1.53063	1.61216	1.46675	1.53651	Dnajc3	Mm.12616
1442368_at	0.00618	2.20153	2.03109	1.92864	2.05375	Kctd12b	Mm.271572
1421455_at	0.00618	1.92236	2.01504	1.71275	1.88338	Sntb1	Mm.249725
1419806_at	0.00621	1.5557	1.62445	1.44446	1.54154	Hdlbp	Mm.30012
1429040_at	0.00621	1.76176	1.91022	2.05167	1.90789	Gria3	Mm.327681
1436535_at	0.00621	1.66604	1.61988	1.56197	1.61596	Ssa2	Mm.40370
1456398_at	0.00629	1.54172	1.64406	1.70553	1.63044	AI316828	Mm.229654
1417631_at	0.00629	1.69726	1.84959	1.65344	1.73343	Mknk1	Mm.209327
1443017_at	0.00629	1.8692	2.28019	1.96471	2.03803	Cpeb2	Mm.7233
1450990_at	0.00635	1.96841	1.85588	1.78697	1.87042	Gpc3	Mm.22515
1416572_at	0.00636	1.66202	1.51992	1.70479	1.62891	Mmp14	Mm.280175
1451569_at	0.00636	1.8297	1.90489	1.77379	1.83613	Nr2c2	Mm.253065
1452544_x_at	0.00636	2.47585	2.85814	2.54507	2.62636	H2-K	Mm.288170
1420410_at	0.00636	1.8342	2.03508	2.049	1.97276	Nr5a2	Mm.16794
1431098_at	0.00636	2.19708	1.9863	1.93853	2.04064	Rsn	Mm.241109
1452115_a_at	0.00662	1.62861	1.67636	1.50547	1.60348	Plk4	Mm.3794
1445008_at	0.00662	2.70485	2.29744	2.16592	2.3894		Mm.172984
1456570_at	0.00662	1.52521	1.74512	1.56249	1.61094		Mm.302282
1437728_at	0.00662	2.02764	1.76847	1.9501	1.9154	Alkbh5	Mm.262056
1416998_at	0.00662	1.53845	1.56846	1.40586	1.50426	Rrs1	Mm.29061
1443603_at	0.00662	1.56562	1.51347	1.39398	1.49102		Mm.152862
1451938_a_at	0.00668	1.56596	1.54432	1.58306	1.56445	Sntb1	Mm.249725
1430692_a_at	0.00673	1.92727	2.08187	1.92214	1.9771	Sel1h	Mm.250605
1426370_at	0.00673	2.01107	2.08202	2.2554	2.11616	Mlstd2	Mm.206919
1417419_at	0.00676	1.69054	1.7385	1.91082	1.77995	Ccnd1	Mm.273049
1421947_at	0.00683	1.50683	1.66933	1.58619	1.58745	Gng12	Mm.13080
1417884_at	0.00688	1.62842	1.79034	1.75157	1.72344	Slc16a6	Mm.265874
1452688_at	0.00689	2.28619	2.22533	2.12933	2.21362	Prpf39	Mm.283339
1460460_a_at	0.00689	1.69072	1.74978	1.74909	1.72986	Gorasp2; p59; GRS2; GOLPH2; GRASP55	Mm.271950
1429042_at	0.00689	1.73432	1.7608	1.6473	1.71414	2010200O16Rik	Mm.32615
1433446_at	0.00689	1.55007	1.71965	1.71414	1.66129	Hmgcs1	Mm.61526
1423603_at	0.00689	1.74152	1.62385	1.81363	1.72633	Zfpm1	Mm.3105
1453554_a_at	0.00689	1.49051	1.68618	1.55849	1.57839	Wdr33	Mm.277705
1425576_at	0.0069	1.76089	1.57545	1.61983	1.65206	Ahcyl1	Mm.220328
1458238_at	0.0069	1.72393	1.88536	1.94085	1.85005	Arid5b	Mm.270346
1427688_a_at	0.0069	1.94287	1.93194	1.93038	1.93506	Ptprs	Mm.258771
1435944_s_at	0.00697	1.66327	1.83561	1.98686	1.82858	Igh-VJ558	Mm.240437k
1422702_at	0.00697	1.44733	1.62189	1.56111	1.54344	Oazin	Mm.250214
1418245_a_at	0.00699	2.7753	2.48348	2.5474	2.60206	Rbm9	Mm.202774
1451457_at	0.00706	1.77995	1.79136	1.77415	1.78182	Sc5d	Mm.32700
1421026_at	0.00706	1.64027	1.46427	1.67679	1.59378	Gna12	Mm.140610
1440844_at	0.00726	1.86488	1.92349	1.88732	1.8919		Mm.316756
1434279_at	0.00729	1.51297	1.52431	1.6556	1.56429		---
1429327_at	0.00731	1.72855	1.72001	1.93623	1.79493	Sdccag1	Mm.46705
1438725_at	0.00731	1.59749	1.76342	1.58852	1.64981	D030023K18	Mm.162928
1421869_at	0.00731	1.86717	2.04258	2.36134	2.09036	Trim44	Mm.103583
1437274_at	0.00731	2.0369	2.41066	2.2127	2.22009	Copa	Mm.30041
1449554_at	0.00731	1.44568	1.50242	1.54389	1.49733	Tle3	Mm.24255
1437544_at	0.00731	2.08925	1.91189	1.85751	1.95288	Fubp1	Mm.278922
1418898_at	0.00741	1.6635	1.78458	1.5204	1.65616	Lin7c	Mm.235300
1442109_at	0.00763	1.82319	1.69685	1.68771	1.73592		Mm.88123
1417131_at	0.00763	1.62174	1.50095	1.41941	1.51403		Mm.279371
1420836_at	0.00763	1.75597	1.68626	1.52022	1.65415	Slc25a30	Mm.46067
1451260_at	0.00763	2.6028	2.3755	2.57095	2.51642	Aldh1b1	Mm.24457
1423510_at	0.00764	1.48104	1.65477	1.71243	1.61608	Iapp	Mm.415
1450378_at	0.00764	1.57965	1.53277	1.57323	1.56188	Tapbp	Mm.273435
1430969_at	0.00768	1.54253	1.61258	1.47223	1.54245	Mtch2	Mm.28023
1416180_a_at	0.00779	1.80865	2.017	1.72221	1.84929	Rdx	Mm.245746
1432393_a_at	0.00779	1.99468	2.52884	2.54416	2.3559	5730409G07Rik	Mm.269083
1432947_at	0.00779	1.73995	2.05019	2.13447	1.97487	4921519G19Rik	Mm.60369
1422485_at	0.00779	1.7278	1.70915	1.76167	1.73287	Madh4	Mm.100399
1451715_at	0.00779	1.78216	1.56146	1.59374	1.64579	Mafb	Mm.298157
1438702_at	0.00784	2.12271	2.27958	2.03803	2.14678	Flrt2	Mm.321048
1440248_at	0.00793	2.09489	2.01842	2.01842	2.04391	Casc4	Mm.292109
1449740_s_at	0.00796	1.5695	1.60821	1.41596	1.53122	Dsg2	Mm.326804
1452652_at	0.00796	1.4745	1.71206	1.69014	1.62557		Mm.8569
1427276_at	0.00796	1.55447	1.72541	1.8392	1.70636	Smc4l1	Mm.206841
1459302_at	0.00796	1.88763	2.16292	2.18869	2.07975		Mm.227475
1426831_at	0.00796	1.48069	1.54925	1.54378	1.52457	Ahcyl1	Mm.220328
1416059_at	0.00796	1.49771	1.66088	1.57044	1.57634	Sec23b	Mm.248492
1441129_at	0.00796	1.6437	1.73506	1.78626	1.72167		Mm.207515
1453282_at	0.00796	1.57369	1.5987	1.45126	1.54122	Cxadr	Mm.66222
1439122_at	0.008	1.77843	1.93231	1.89573	1.86882	Ddx6	Mm.130899
1452497_a_at	0.00804	1.49296	1.57654	1.60792	1.55914	Nfatc3	Mm.276000
1431278_s_at	0.00804	1.81043	1.58664	1.89916	1.76541	Pla2g6	Mm.155620
1418189_s_at	0.00806	8.08783	7.57179	7.15083	7.60348	Ramp2	Mm.218611
1416190_a_at	0.00809	2.55456	2.55149	2.65301	2.58635	Sec61a1	Mm.28375
1431036_a_at	0.00809	1.53689	1.50403	1.63349	1.55814	1110032D12Rik	Mm.25800
1453505_a_at	0.00814	1.98763	2.45918	2.08471	2.17718	Eif2ak3	Mm.23375
1447869_x_at	0.00814	2.45445	2.37825	2.07304	2.30191	Rhobtb3	Mm.276200
1422436_at	0.00814	1.55521	1.72052	1.7559	1.67721	2210010C04Rik	Mm.153729
1450743_s_at	0.00814	2.52153	2.32619	2.49266	2.44679	Syncrip	Mm.260545
1449340_at	0.00816	1.64652	1.81734	1.61341	1.69242	Sostdc1	Mm.43375
1452370_s_at	0.00816	1.79422	1.57087	1.55313	1.63941	B230208H17Rik	Mm.287407
1422793_at	0.00816	1.69531	1.63566	1.63167	1.65421	Pafah1b2	Mm.200859
1426117_a_at	0.00819	1.60326	1.68603	1.4512	1.58016	Slc19a2	Mm.35444
1439041_at	0.00831	1.76256	1.62835	1.64906	1.67999	Slc39a10	Mm.233889
1429158_at	0.00831	1.54423	1.49004	1.7419	1.59206	Fbxo28	Mm.30737
1440318_at	0.00831	1.55627	1.5459	1.37371	1.49196	Wdr35	Mm.87389
1422879_at	0.00831	1.61084	1.6885	1.57071	1.62335	Sypl	Mm.246304
1424349_a_at	0.00832	1.6033	1.89721	1.72385	1.74145	BC013667	Mm.220901
1453698_at	0.00832	1.78782	1.82228	1.74562	1.78524		Mm.159853
1423072_at	0.00839	1.95841	1.95294	1.85312	1.92149		Mm.275739
1432344_a_at	0.00846	2.15463	2.26093	2.14148	2.18568	Aplp2	Mm.19133
1442499_at	0.00868	1.70228	1.65253	1.58212	1.64565	Cdv3	Mm.167827
1429187_at	0.00875	1.84581	1.72792	1.79335	1.78903	Tmed7	Mm.296043
1438677_at	0.00881	1.68895	1.61575	1.44019	1.58163	Pkp4	Mm.260938
1438215_at	0.00881	1.63053	1.80264	2.02588	1.81968	Sfrs3	Mm.6787
1429239_a_at	0.00881	1.68285	1.55468	1.76566	1.66773	Stard4; 4632419C16Rik; 9030213J02Rik	Mm.127058
1434106_at	0.00881	1.75053	1.81714	1.73859	1.76875	Epm2a	Mm.209005
1423150_at	0.00881	1.90949	1.88307	1.86351	1.88536	Sgne1	Mm.4836
1422748_at	0.00881	1.81853	1.93557	1.80385	1.85265	Zfhx1b	Mm.209368
1458676_at	0.00881	2.30902	2.33582	2.21171	2.28552	Nktr	Mm.32842
1415997_at	0.00881	1.84949	1.77604	1.73045	1.78532	Txnip	Mm.271877
1421447_at	0.00881	1.928	1.68064	1.74339	1.78401	Onecut1	Mm.276257
1428046_a_at	0.00881	2.08961	2.1534	1.71204	1.98502	Zfx	Mm.919
1448538_a_at	0.00881	1.68544	1.77534	1.80264	1.75448	D4Wsu53e	Mm.215337
1423661_s_at	0.00881	1.55098	1.57193	1.74127	1.62139		Mm.165096
1431760_a_at	0.00881	1.37906	1.558	1.57671	1.50459	Sdccag3	Mm.253771
1436766_at	0.00881	3.52761	3.89084	3.56501	3.66115	Luc7l2	Mm.170182
1430164_a_at	0.00887	1.67561	1.86502	1.87687	1.80584	Grb10; Meg1; mKIAA0207; 5730571D09Rik	Mm.273117
1431026_at	0.00894	1.77581	2.04439	2.1023	1.97416	4930487N19Rik	Mm.275688
1419372_at	0.00894	1.81952	1.67264	1.68037	1.72417	Gosr2	Mm.195451
1423158_at	0.00894	1.53638	1.74039	1.66896	1.64857	Gnpnat1	Mm.233534
1433634_at	0.00895	1.78589	1.88307	1.80136	1.82344	Irf2bp2	Mm.299434
1433664_at	0.00895	1.57888	1.72887	1.74498	1.68425	Ube2q2	Mm.207894
1422044_at	0.00895	2.30274	2.24747	2.24099	2.26373	Ndst1	Mm.181862
1446147_at	0.00895	1.72452	1.79053	1.51314	1.67606	Rnpc2	Mm.191937
1423311_s_at	0.00895	1.52964	1.67369	1.71055	1.63796	Tpbg	Mm.20864
1425227_a_at	0.00895	1.88578	1.95606	1.93427	1.92537	Atp6v0a1	Mm.131715
1434370_s_at	0.00895	1.64711	1.43673	1.50914	1.53099	Cryab	Mm.178
1436713_s_at	0.00895	2.48303	2.23257	2.63953	2.45171		---
1429834_a_at	0.00895	1.64753	1.7298	1.84502	1.74078	3110057M17Rik	Mm.227361
1449504_at	0.00895	1.6989	1.73301	2.07537	1.83576	Kpna1	Mm.6952
1418714_at	0.00895	1.34981	1.53235	1.51301	1.46506	Dusp8	Mm.39725
1419157_at	0.00895	4.61313	4.62231	4.58851	4.60798	Sox4	Mm.298314
1437203_at	0.00895	1.54264	1.65819	1.43381	1.54488	Cbll1	Mm.273270
1449373_at	0.00895	1.74923	1.86415	1.60179	1.73839	Dnajc3	Mm.12616
1416794_at	0.00895	1.61682	1.51595	1.47734	1.5367	Arl6ip2	Mm.175403
1417215_at	0.00895	1.7857	2.10332	1.69315	1.86072	Rab27b	Mm.246753
1427408_a_at	0.00895	1.46409	1.57924	1.64939	1.56424	Thrap3	Mm.275791
1448844_at	0.00895	1.86874	1.90206	1.79859	1.85646	Cyb5b	Mm.20242
1439040_at	0.00895	1.78318	1.59193	1.50267	1.62592	Cenpe	Mm.6751
1425967_a_at	0.00895	2.00435	1.89223	1.89368	1.93008	Mcpt4	Mm.22693
1425405_a_at	0.00895	1.89672	1.60243	1.87309	1.79074	Adar	Mm.253961
1416661_at	0.00895	2.78764	2.63844	2.67728	2.70112	Eif3s10	Mm.259617
1444845_at	0.00895	1.98455	2.18527	1.70508	1.9583	Scfd1	Mm.216511
1436898_at	0.00895	2.3178	2.06438	2.18728	2.18982		Mm.277094
1424504_at	0.00898	2.1391	1.68208	1.94158	1.92092	Rab22a	Mm.275304
1448309_at	0.00898	1.62561	1.77046	1.84553	1.7472	Ap3m1	Mm.3256
1437047_at	0.00899	2.09779	2.18251	2.09543	2.12524	zfp664	Mm.138617
1430980_a_at	0.00903	1.39042	1.54453	1.6171	1.51735	Eif4a1	Mm.279821
1418206_at	0.00908	2.44484	2.33204	2.44607	2.40765	Sdf2l1	Mm.30222
1444058_at	0.00921	1.68188	1.44848	1.55667	1.56234	2310047C04Rik	Mm.275138
1417687_at	0.00952	1.45569	1.55464	1.50363	1.50465	Lgals12	Mm.87546
1435635_at	0.00952	1.6783	1.55531	1.55566	1.59642	A030012M09Rik	Mm.209641
1450665_at	0.00952	1.53164	1.86472	1.80053	1.7323	Gabpa	Mm.18974
1418405_at	0.00957	1.64798	1.63348	1.55041	1.61062	Hgfac	Mm.27369
1416124_at	0.00958	2.12059	2.40881	2.76605	2.43182	Ccnd2	Mm.294136
1449273_at	0.00962	1.82859	1.51994	1.64121	1.66325	Cyfip2	Mm.154358
1416881_at	0.00969	1.87129	1.99803	1.87277	1.91403	Mcl1	Mm.1639
1415828_a_at	0.00978	1.40402	1.63478	1.55123	1.53001	D3Ucla1	Mm.29702
1419301_at	0.00978	2.19654	2.21358	2.44474	2.28496		Mm.86755
1437638_at	0.00978	2.15848	2.30323	1.96666	2.14279	Srrm2	Mm.5222
1457744_at	0.00978	2.19925	2.03622	1.97535	2.07028	Ddx46	Mm.202725
1453860_s_at	0.00978	1.50555	1.78581	1.61657	1.63598	Nr3c1	Mm.129481
1425862_a_at	0.00978	2.05754	1.80232	1.94934	1.9364	Pik3c2a	Mm.3810
1443353_at	0.00978	1.45848	1.61928	1.73163	1.60313		Mm.325184
1446731_at	0.00978	1.544	1.43942	1.71541	1.56627		Mm.213809
1427651_x_at	0.00978	2.91989	3.63503	2.76216	3.10569	H2-D1	Mm.33263
1431304_a_at	0.0099	1.46131	1.65753	1.63382	1.58422	1300007B12Rik	Mm.18230
1429502_at	0.0099	1.47391	1.62749	1.50071	1.53404	Stch	Mm.26704
1417832_at	0.0099	1.82717	1.74898	1.49801	1.69139	Smc1l1	Mm.26412
1419277_at	0.0099	1.71255	1.60369	1.70455	1.6736	Usp31	Mm.218478
1429882_at	0.0099	2.11723	2.32476	2.22164	2.22121	2610005L07Rik	Mm.299630
1443909_at	0.0099	1.51775	1.84958	1.62153	1.66295	Cstf3	Mm.259876
1420522_at	0.0101	1.6917	1.42417	1.52749	1.54779	Ccdc50	Mm.258985
1450104_at	0.0102	1.46084	1.67938	1.549	1.56308	Adam10	Mm.3037
1416626_at	0.0102	2.71751	2.76875	2.8319	2.77272	Pla2g1b	Mm.20190
1454106_a_at	0.0102	3.68212	3.26882	4.06269	3.67121	Cxxc1; Cgbp; PHF18; 2410002I16Rik	Mm.17537
1439095_at	0.0103	1.52832	1.51361	1.42883	1.49025	Sfrs11	Mm.223946
1418141_at	0.0103	1.68988	1.88198	1.5524	1.70809	Dcx	Mm.12871
1417548_at	0.0103	1.43583	1.55231	1.69823	1.56212		Mm.274357
1425614_x_at	0.0103	7.38626	8.20377	9.01751	8.20251	H2-D1	Mm.33263
1429655_at	0.0104	1.56155	1.51718	1.40241	1.49371	Nudcd1	Mm.292021
1435129_at	0.0104	1.99136	2.33209	2.52972	2.28439	Ptp4a2	Mm.193688
1439972_at	0.0104	1.65916	1.75573	1.64759	1.68749		Mm.131011
1451871_a_at	0.0105	1.64204	1.62211	1.63332	1.63249	Ghr	Mm.3986
1425514_at	0.0105	2.29309	2.4454	2.17009	2.30286	Pik3r1	Mm.3058
1427831_s_at	0.0105	1.77795	1.82583	1.75944	1.78774	Zfp260	Mm.248476
1443522_s_at	0.0105	1.91704	1.855	1.56285	1.7783	Phip	Mm.221688
1425295_at	0.0107	2.60348	2.291	3.46206	2.78551	Ear11	Mm.153688
1425660_at	0.0109	1.67417	1.69348	1.52608	1.63124	Btbd3	Mm.153405
1425106_a_at	0.011	1.83001	2.39326	1.87843	2.0339	Wars	Mm.38433
1419519_at	0.011	1.6535	1.72586	1.68543	1.68826	Igf1	Mm.268521
1442484_at	0.011	1.65608	1.95008	1.72198	1.77605		Mm.287373
1422758_at	0.011	1.70084	1.67028	1.69866	1.68992	Chst2	Mm.212446
1437110_at	0.011	2.0109	2.13458	2.08449	2.07666	2810474O19Rik	Mm.273512
1425140_at	0.0111	1.63704	1.92199	1.552	1.70367	Lactb2	Mm.89572
1434109_at	0.0111	1.37756	1.58856	1.61312	1.52641	Sh3bgrl2	Mm.100125
1457047_at	0.0111	1.7515	2.0059	2.36418	2.04053		Mm.151885
AFFX-PyruCarbMur/ L09192_MB_at	0.0111	1.65675	1.62439	1.61285	1.63133	Pcx	Mm.1845
1438089_a_at	0.0111	1.7916	1.62699	1.83316	1.75058	Bclaf1	Mm.294783
1437888_at	0.0111	2.00691	1.71727	2.04242	1.9222	Prkwnk1	Mm.150903
1423194_at	0.0112	2.27	2.215	1.96372	2.14957	Arhgap5	Mm.35059
1441520_at	0.0112	1.84477	1.99799	1.59834	1.8137	Calmbp1	Mm.168523
1454655_at	0.0112	1.94402	1.57918	1.62398	1.71573	Dgkd	Mm.277217
1452431_s_at	0.0113	1.6573	1.49378	1.67457	1.60855	H2-Aa	Mm.235338
1418794_at	0.0113	1.49331	1.63277	1.76502	1.63037	Cds2	Mm.284503
1460622_x_at	0.0114	2.1285	2.15293	2.20362	2.16168	Wdr18	Mm.35828
1448161_a_at	0.0114	2.07291	2.11674	2.2009	2.13018	Clcn4-2	Mm.297883
1419474_a_at	0.0114	1.73714	1.58005	1.86228	1.72649	Ehf	Mm.10724
1460486_at	0.0114	1.41969	1.70267	1.51221	1.54486	Rabgap1	Mm.74753
1437864_at	0.0114	1.5773	1.59296	1.40432	1.52486	1110001I14Rik	Mm.24126
1448451_at	0.0114	1.63159	1.64961	1.493	1.5914	Ak2	Mm.29460
1423089_at	0.0114	1.84083	2.07921	2.15243	2.02415	Tmod3	Mm.157642
1450051_at	0.0115	1.76062	2.05281	1.62265	1.81203	Atrx	Mm.10141
1458719_at	0.0115	2.5083	2.34901	2.80467	2.55399	Btbd9	Mm.41220
1417229_at	0.0115	1.6984	1.81273	1.65299	1.72137	Capn1	Mm.6221
1449615_s_at	0.0115	3.37535	3.08184	2.91725	3.12482	Hdlbp	Mm.30012
1424109_a_at	0.0115	2.10116	2.11783	2.23253	2.15051	Glo1	Mm.261984
1456256_at	0.0115	1.87933	1.95187	2.02178	1.95099	Eif5	Mm.275013
1421327_at	0.0115	1.38755	1.57359	1.61813	1.52642	Mtap2	Mm.256966
1417069_a_at	0.0115	1.45194	1.50198	1.71335	1.55576	Gmfb	Mm.87312
1429591_at	0.0115	1.57888	1.7922	1.82184	1.73097		Mm.234993
1436023_at	0.0115	1.61357	1.86443	1.90224	1.79341	Bclaf1	Mm.294783
1420975_at	0.0115	1.85634	1.75776	1.68293	1.76568	Baz1b	Mm.40331
1442278_at	0.0115	1.39527	1.56399	1.54546	1.50157	Jarid1b	Mm.28995
1425187_at	0.0115	1.45825	1.66819	1.60491	1.57712	Sel1h	Mm.250605
1440163_at	0.0116	2.29997	2.00233	1.97279	2.0917		Mm.132667
1426386_at	0.0116	1.54282	1.63085	1.71911	1.63093	Rp1711	Mm.218533
1429517_at	0.0116	1.6377	1.51577	1.89025	1.68124	Zfyve20	Mm.290734
1448780_at	0.0116	1.48352	1.58167	1.70762	1.59093	Slc12a2	Mm.228433
1433598_at	0.0116	2.24994	1.67715	2.06946	1.99885	9430010O03Rik	Mm.251655
1456488_at	0.0116	1.72516	1.73484	1.6257	1.69523	1110001N06Rik	Mm.277705
1452430_s_at	0.0116	1.58715	1.76669	1.53698	1.63027	Sfrs1	Mm.45645
1416067_at	0.0116	1.46559	1.53304	1.53505	1.51123	Ifrd1	Mm.168
1428127_at	0.0117	1.48395	1.51394	1.58877	1.52888	4921506J03Rik	Mm.297855
1460599_at	0.0117	1.70751	1.88354	1.67464	1.75523	D19Wsu12e	Mm.267131
1426184_a_at	0.0117	1.94305	1.71309	1.69142	1.78252	Pdcd6ip	Mm.29816
1427396_a_at	0.0118	1.5734	1.4182	1.56402	1.51854	D3Jfr1	Mm.277713
1436763_a_at	0.0118	1.94209	2.13239	1.99351	2.02266	Bteb1	Mm.291595
1432262_at	0.0118	1.65834	1.49474	1.86445	1.67251	4930504E06Rik	Mm.100460
1421179_at	0.0118	1.70827	2.00374	2.04852	1.92018	Ttyh2	Mm.271934
1456112_at	0.0118	2.73153	2.79042	2.82776	2.78324	Tpr	Mm.174256
1450105_at	0.0119	1.48675	1.85289	1.80031	1.71332	Adam10	Mm.3037
1417831_at	0.012	1.59595	1.56154	1.61268	1.59006	Smc1l1	Mm.26412
1426975_at	0.012	1.9241	1.59021	1.78488	1.7664	4632413K17Rik	Mm.295246
1448229_s_at	0.012	2.13723	2.08182	2.19185	2.13697	Ccnd2	Mm.294136
1426415_a_at	0.0121	1.46538	1.83397	1.71174	1.67036	Trim25	Mm.296034
1453414_at	0.0121	1.56735	1.66927	1.76164	1.66608	E130113K08Rik	Mm.101711
1427321_s_at	0.0121	1.44698	1.59381	1.73958	1.59346	Cxadr	Mm.66222
1440553_at	0.0121	2.49769	1.83493	2.4265	2.25304	Nrbf1	Mm.192706
1429560_at	0.0122	1.5404	1.88669	1.5968	1.67463	zfp422	Mm.276296
1440050_at	0.0122	1.65951	2.17257	1.90666	1.91292	Hbsl1	Mm.25527
1424982_a_at	0.0122	1.57331	1.7229	1.63723	1.64448	2700078E11Rik	Mm.259026
1416770_at	0.0122	1.5266	1.59784	1.57886	1.56777	Stk25	Mm.28761
1422910_s_at	0.0122	2.9375	2.92858	2.85054	2.90554	Smc6l1	Mm.173953
1431708_a_at	0.0122	1.63928	1.8333	1.97751	1.8167	Tia1; mTIA-1; 2310050N03Rik	Mm.274425
1438076_at	0.0124	1.74882	1.6536	1.66214	1.68819	Rpl30	Mm.259224
1428045_a_at	0.0124	1.97881	1.8877	1.87573	1.91408	Elf2	Mm.131038
1421476_a_at	0.0124	1.66913	1.75618	1.95823	1.79451	Entpd8	Mm.177551
1428888_at	0.0124	1.61905	1.43952	1.6436	1.56739	Tmem33	Mm.23217
1430996_at	0.0124	3.03883	3.01563	3.11779	3.05742	Etnk1	Mm.272548
1425107_a_at	0.0124	1.49711	1.57484	1.51893	1.53029	Lifr	Mm.149720
1427253_s_at	0.0124	1.58524	1.57763	1.51245	1.55844	D11Ertd530e	Mm.21964
1453224_at	0.0124	1.93434	1.74131	1.64554	1.77373	Za20d2	Mm.292405
1420899_at	0.0124	1.53817	1.58847	1.5427	1.55644	Rab18	Mm.132802
1421699_at	0.0125	1.55045	1.34335	1.59676	1.49686	Enam	Mm.8014
1421047_at	0.0125	1.61159	1.89671	1.61226	1.70685	Madh5	Mm.272920
1448458_at	0.0125	1.86315	1.60479	1.66891	1.71228	Top2b	Mm.130362
1421239_at	0.0126	1.55851	1.67965	1.69784	1.64534	Il6st	Mm.4364
1430452_at	0.0128	1.67301	1.65483	1.83664	1.72149	Cyp20a1	Mm.197640
1418018_at	0.0128	2.10315	2.01097	2.10269	2.07227	Cpd	Mm.20910
1455388_at	0.013	1.45627	1.52665	1.50539	1.4961	A030012M09Rik	Mm.209641
1451956_a_at	0.0131	1.85157	1.7451	1.73528	1.77732	Oprs1	Mm.22745
1459560_at	0.0131	1.40588	1.53431	1.57092	1.50371	4921517N04Rik	Mm.276415
1430777_a_at	0.0131	1.46309	1.51434	1.6289	1.53545	Golph3; 4733401N08Rik; 5730410D03Rik	Mm.250936
1424454_at	0.0131	3.81069	3.79838	3.76579	3.79162	Tmem87	Mm.260712
1438301_at	0.0131	1.44558	1.63213	1.51496	1.53089		Mm.102715
1438236_at	0.0131	1.83049	1.68067	1.72165	1.74427	Nfia	Mm.227856
1460336_at	0.0133	2.19327	1.75421	1.79691	1.9148	Ppargc1a	Mm.10707
1456869_at	0.0133	1.5934	1.54142	1.91566	1.68349	2210018M03Rik	Mm.3254
1420868_s_at	0.0133	1.53803	1.55707	1.40253	1.49921	1110032D12Rik	Mm.25800
1438556_a_at	0.0133	1.73197	1.76066	1.75096	1.74786		Mm.157642
1422772_at	0.0133	1.62289	1.59613	1.44386	1.55429	C1galt1	Mm.102752
1456262_at	0.0134	1.78771	1.65575	1.56796	1.67048	Rbm5	Mm.259197
1437015_x_at	0.0134	3.04276	2.95934	3.05382	3.01864	Pla2g1b	Mm.20190
1456505_at	0.0134	2.02803	2.00395	1.70542	1.91246		Mm.235003
1435276_a_at	0.0134	1.86403	1.68758	1.88464	1.81208	Dgcr2	Mm.280812
1438714_at	0.0135	1.60326	1.70412	1.75214	1.68651	Zfp207	Mm.102253
1452747_at	0.0135	1.64825	1.7353	1.42242	1.60199	Atp13a2	Mm.205625
1421857_at	0.0135	1.57854	1.47815	1.85588	1.63752	Adam 17	Mm.27681
1441701_at	0.0135	1.51292	1.67857	1.70225	1.63125		Mm.214671
1432054_at	0.0135	1.85043	1.66384	1.70839	1.74088	Golga1	Mm.131098
1458847_at	0.0135	1.98826	1.81527	1.53026	1.77793		Mm.209517
1452452_at	0.0136	1.84827	1.82395	1.7865	1.81957		---
1446614_at	0.0136	1.99559	1.83263	2.06175	1.96333		Mm.215488
1416235_at	0.0137	1.80926	1.8516	1.90206	1.85431	AA959742	Mm.269069
1460263_at	0.0137	1.66259	1.59581	1.88535	1.71459	Pdcd6ip	Mm.29816
1437895_at	0.0137	1.7132	1.57378	1.70748	1.66482	BC053460	Mm.260360
1458585_at	0.0137	2.71763	2.69306	2.98046	2.79705		Mm.33549
1416959_at	0.0137	1.64238	1.35567	1.55864	1.51889	Nr1d2	Mm.26587
1423778_at	0.0137	1.6885	1.55157	1.52788	1.58932	Usp20	Mm.209761
1430752_at	0.0138	1.3924	1.55688	1.64891	1.53273		Mm.159955
1418453_a_at	0.0139	1.83282	1.62657	1.67368	1.71102	Atp1b1	Mm.4550
1438040_a_at	0.0139	1.56499	1.78735	1.61696	1.65643	Tra1	Mm.87773
1453761_at	0.0139	1.7022	1.80104	1.48603	1.66309	Phf6	Mm.26870
1423156_at	0.014	1.70445	1.89995	1.63343	1.74594	Gnpnat1	Mm.233534
1417015_at	0.0141	2.05616	1.96649	1.8846	1.96908	Rassf3	Mm.41265
1452391_at	0.0141	1.77589	2.12401	1.67676	1.85889	Cxadr	Mm.66222
1425855_a_at	0.0141	1.48422	1.59662	1.57691	1.55258	Crk	Mm.280125
1421895_at	0.0141	1.84116	1.88234	1.84946	1.85765	Eif2s3x	Mm.218851
1423421_at	0.0142	1.81382	2.14985	2.02296	1.99554	Gbif	Mm.272618
1457492_at	0.0142	1.54171	1.59805	1.90814	1.68263		Mm.103033
1435877_at	0.0142	1.34403	1.59778	1.57719	1.50633	Stk38l	Mm.24249
1459398_at	0.0142	2.00378	1.69545	1.53211	1.74378		Mm.227994
1454992_at	0.0142	1.54105	1.54286	1.48118	1.5217	Slc7a1	Mm.275489
1455658_at	0.0142	1.55679	1.34217	1.57204	1.49033	Cggbp1	Mm.10160
1452788_at	0.0145	1.69908	1.45704	1.5589	1.57168	Ppp2r5e	Mm.259626
1416062_at	0.0145	1.51872	1.47586	1.73299	1.57586	Tbc1d15	Mm.253345
1458450_at	0.0145	1.58862	1.44927	1.52485	1.52091	Zfr	Mm.213474
1444279_at	0.0145	1.81449	1.68593	1.43504	1.64515	C430014N20Rik	Mm.242481
1430183_at	0.0145	1.52017	1.34369	1.63936	1.50107	Pbx1	Mm.43358
1423082_at	0.0146	1.56477	1.68985	1.63996	1.63152	Drl1	Mm.289387
1426544_a_at	0.0146	1.62906	1.58359	1.55119	1.58795	2700016E08Rik	Mm.203976
1415807_s_at	0.0146	1.92776	1.98205	2.00156	1.97046	Sfrs2	Mm.21841
1424922_a_at	0.0146	1.98686	2.03849	2.14728	2.05755	Brd4	Mm.253518
1444004_at	0.0146	2.14643	1.96962	1.96853	2.02819		Mm.257729
1449372_at	0.0146	2.44598	2.5132	2.45662	2.47193	Dnajc3	Mm.12616
1449469_at	0.0146	1.77944	1.47225	1.5401	1.59726	Pkd2l2	Mm.226899
1430485_at	0.0146	1.64712	1.89116	1.47345	1.67057	Trpc2	Mm.292904
1440351_at	0.0148	1.56206	1.95656	1.57067	1.69643		Mm.102770
1434449_at	0.0148	2.30766	2.26503	2.26133	2.27801		Mm.327818
1436509_at	0.0148	1.49756	1.53324	1.57664	1.53582	cd8b1	Mm.153963
1424084_at	0.0148	1.75506	1.92529	2.43497	2.03844		Mm.158801
1443755_at	0.015	1.64085	1.71933	1.76769	1.70929		---
1443781_at	0.0151	2.20094	1.64321	2.04883	1.96432		Mm.44894
1425796_a_at	0.0152	1.98404	2.14097	2.30449	2.14317	Fgfr3	Mm.6904
1457088_at	0.0152	1.84428	1.92674	1.92495	1.89866		Mm.285192
1438425_at	0.0152	1.44324	1.58937	1.62625	1.55295	Gtf3c1	Mm.29630
1431644_a_at	0.0152	1.75792	1.7787	1.80059	1.77907	Ica1	Mm.275683
1455285_at	0.0152	1.53991	1.99059	1.63772	1.72274	Slc31a1	Mm.248637
1428670_at	0.0153	2.03701	2.14626	2.02117	2.06815		---
1443225_at	0.0153	1.50219	1.96676	1.78906	1.75267	Acvr1c	Mm.123481
1439856_at	0.0153	1.51094	1.34814	1.64733	1.50214	Acvr2b	Mm.8940
1451072_a_at	0.0153	1.7085	1.76804	1.60817	1.6949	Rnf4	Mm.113388
1452638_s_at	0.0153	1.78778	2.28671	2.02589	2.03346	Dnm1l	Mm.218820
1426753_at	0.0154	1.67239	1.3727	1.57315	1.53941	Phf17	Mm.286285
1445881_at	0.0155	2.45049	3.03912	2.33887	2.60949		Mm.259556
1448207_at	0.0155	2.91412	2.86695	3.11078	2.96395	Lasp1	Mm.271967
1429769_at	0.0155	1.92444	1.59848	1.94478	1.82256	Pggt1b	Mm.262096
1450015_x_at	0.0155	1.81076	1.75353	1.84675	1.80368	Sgpp1	Mm.280199
1422017_s_at	0.0155	2.10409	1.83996	2.06254	2.0022	4833439L19Rik	Mm.24593
1439566_at	0.0155	2.4814	3.03512	3.06458	2.86037		Mm.138080
1435566_s_at	0.0155	1.5719	1.52573	1.52651	1.54138	Araf	Mm.220946
1417820_at	0.0155	1.8694	1.74628	1.71787	1.77785	Tor1b	Mm.249164
1448997_at	0.0155	1.6299	1.4128	1.63073	1.55781	Pscd1	Mm.86413
1424142_at	0.0155	2.07785	2.00815	2.06392	2.04997	Ikbkap	Mm.282743
1440083_at	0.0156	1.78469	1.79357	1.77401	1.78409		Mm.215575
1416376_at	0.0156	1.41568	1.50397	1.52355	1.48107	Tmem97	Mm.29431
1460650_at	0.0156	1.98408	1.88005	1.60586	1.82333	Atp6v0a1	Mm.131715
1456257_at	0.0157	1.59823	1.64089	1.40251	1.54721		Mm.26272
1421339_at	0.0157	2.78568	2.81694	3.03051	2.87771	Extl3	Mm.103748
1455773_at	0.0158	1.58059	1.86454	1.59214	1.67909		Mm.308071
1440365_at	0.0158	1.84449	1.9364	1.88562	1.88884		Mm.163311
1426805_at	0.0158	2.15624	2.03681	2.11005	2.10104	Smarca4	Mm.200406
1433431_at	0.0158	13.0112	11.0902	11.134	11.7451	Pnlip	Mm.20407
1416561_at	0.0158	1.6118	1.65611	1.72997	1.66596	Gad1	Mm.272120
1423147_at	0.0158	2.00188	1.8539	1.92756	1.92778	Mat1a	Mm.14064
1419055_a_at	0.0158	1.89577	1.5841	1.63199	1.70395	Ptpn21	Mm.4420
1451456_at	0.0158	2.32454	2.08305	1.99671	2.13477	6430706D22Rik	Mm.299908
1439158_at	0.0158	1.75601	1.57728	1.50625	1.61318	Tlk1	Mm.291088
1427742_a_at	0.0158	1.67259	1.58467	1.50226	1.58651	Copeb	Mm.275036
1426892_at	0.0158	1.79095	1.4959	1.66254	1.6498	Utrn	Mm.253554
1448885_at	0.0158	1.57705	1.58276	1.56008	1.57329	Rap2b	Mm.273288
1423566_a_at	0.0159	1.76237	1.55865	1.3905	1.57051	Hsp110	Mm.270681
1439036_a_at	0.0159	1.55848	1.52233	1.36447	1.48176	Atp1b1	Mm.4550
1454660_at	0.0161	2.11473	3.12132	2.74739	2.66115	1100001E04Rik	Mm.44305
1442277_at	0.0163	1.91827	1.93125	2.17247	2.00733	Chk	Mm.225505
1424791_a_at	0.0164	1.62623	1.56187	1.51153	1.56654	Bcam	Mm.29236
1425932_a_at	0.0164	1.87876	1.94789	1.92482	1.91716	Cugbp1	Mm.29495
1438739_at	0.0164	2.72445	2.67964	2.48041	2.62817	Cnbp	Mm.290251
1436020_at	0.0164	1.77507	1.62909	1.47423	1.62613	D8Ertd457e	Mm.289346
1456070_at	0.0164	1.4769	1.50783	1.5208	1.50184	5430405N12Rik	Mm.275754
1436533_at	0.0165	1.70191	2.15862	1.87212	1.91088	Ssa2	Mm.40370
1450747_at	0.0165	2.08097	1.91402	2.06022	2.01841	Keap1	Mm.248266
1447426_at	0.0165	1.86436	1.43821	1.70296	1.66851		Mm.156448
1460498_a_at	0.0165	1.84664	2.08024	1.7104	1.87909	Dnajc5	Mm.140761
1451635_at	0.0165	1.50975	1.60013	1.92401	1.67796	D630002G06	Mm.77037
1456916_at	0.0165	1.73033	1.79351	1.71182	1.74522		Mm.288911
1424325_at	0.0165	2.30481	1.81275	1.76427	1.96061	Escol 1	Mm.210996
1453931_at	0.0165	3.17398	3.15319	3.27743	3.20153	Col14a1; 5730412L22Rik	Mm.300429
1443696_s_at	0.0165	1.68192	1.80332	1.83537	1.77354	Habp2	Mm.25791
1454835_at	0.0165	1.82616	1.82309	1.93262	1.86062	laforin	Mm.209005
1451667_at	0.0165	1.86092	1.90302	1.87576	1.8799	C530043G21Rik	Mm.209441
1454665_at	0.0166	1.83641	1.64855	1.47748	1.65415	Irf2bp2	Mm.116857
1417461_at	0.0166	2.29674	2.29552	2.31474	2.30233	Cap1	Mm.8687
1420485_at	0.0166	1.52583	1.77866	1.44399	1.58283	Ranbp9	Mm.279041
1454664_a_at	0.0166	1.60059	1.67291	1.56607	1.61319	Eif5	Mm.271222
1425805_a_at	0.0166	2.33806	2.05938	2.46951	2.28899	Gtf3a	Mm.29105
1426547_at	0.0166	1.86297	2.04389	1.97916	1.96201	Gc	Mm.196595
1425326_at	0.0166	1.79718	1.7866	1.84809	1.81062	Acly	Mm.282039
1459133_at	0.0167	1.39166	1.73441	1.734	1.62002		Mm.209975
1456874_at	0.0167	1.93414	2.11336	1.92364	1.99038	Flrt2	Mm.321048
1448776_at	0.0167	1.41952	1.76312	1.56489	1.58251		Mm.268156
1426226_at	0.0168	1.68063	1.63503	1.65229	1.65598	Dyrk1a	Mm.245539
1459371_at	0.0168	1.65488	1.61385	1.39068	1.55314	Eif4e	Mm.209281
1460221_at	0.0169	1.45373	1.53752	1.78276	1.59134	Tebp	Mm.22421
1431789_s_at	0.0169	1.58832	1.54714	1.5994	1.57828	3110020O18Rik	Mm.117055
1423554_at	0.0169	1.63941	1.45806	1.69454	1.59734	Ggcx	Mm.19937
1452228_at	0.017	1.81998	1.7994	1.77494	1.79811	Tbc1d23	Mm.257819
1419163_s_at	0.017	1.89706	1.88046	1.76302	1.84685	Dnajc3	Mm.12616
1453684_s_at	0.0171	1.73152	1.6708	1.66797	1.6901	2610312B22Rik	Mm.27804
1460380_at	0.0171	2.06074	2.09709	2.07022	2.07602	Ttr	Mm.2108
1426570_a_at	0.0171	1.84893	1.94266	1.85702	1.88287	Frk	Mm.35407
1440751_at	0.0171	1.49028	1.58559	1.63128	1.56905	Ep400	Mm.270487
1430601_at	0.0173	1.52797	1.39298	1.53019	1.48371	Tbccd1	Mm.68291
1425284_a_at	0.0173	1.60608	1.61593	1.45289	1.5583	Rab27a	Mm.34867
1421018_at	0.0174	1.74405	1.64114	1.53677	1.64065	1110018J18Rik	Mm.227240
1424598_at	0.0174	3.53065	3.03583	3.482	3.34949	Ddx6	Mm.130899
1434101_at	0.0174	1.88098	1.72556	1.75233	1.78629	E030026I10Rik	Mm.260021
1453744_a_at	0.0175	1.47605	1.62016	1.58279	1.55966	5530600A18Rik	Mm.261252
1439600_at	0.0175	1.32415	1.56745	1.56283	1.48481		Mm.214897
1424207_at	0.0175	1.89334	1.84316	1.82348	1.85333	Smarca5	Mm.246668
1426458_at	0.0175	1.55145	1.82822	1.66217	1.68062	Slmap	Mm.36769
1451029_at	0.0175	1.60915	1.63181	1.33672	1.52589	Bcl2l2	Mm.6967
1448348_at	0.0175	1.68148	1.75256	1.77041	1.73481	Gpiap1	Mm.254134
1453028_at	0.0177	1.55103	1.595	1.47312	1.53972	4631424J17Rik	Mm.200947
1450661_x_at	0.0177	2.09124	1.86147	2.13191	2.02821	Nfic	Mm.5104
1421054_at	0.0178	1.62477	1.72249	1.44008	1.59578	Xpo4	Mm.249589
1431686_a_at	0.0178	2.3469	2.71536	2.38704	2.4831	Gmfb; D14Ertd630e; 3110001H22Rik	Mm.87312
1450089_a_at	0.0178	1.94201	1.96401	1.95301	1.95301	Srprb	Mm.273053
1420961_a_at	0.0178	1.39012	1.55109	1.77424	1.57182	Ivns1abp	Mm.33764
1418432_at	0.0178	2.08486	1.89135	2.20551	2.06057	Cab39	Mm.26135
1430205_a_at	0.0179	1.6361	1.50758	1.69444	1.6127	Cdc37l	Mm.78875
1442435_at	0.0179	1.55132	1.40183	1.62118	1.52478		Mm.212398
1436203_a_at	0.0179	1.67571	1.93577	1.59995	1.73714		Mm.86556
AFFX-b-ActinMur/ M12481_3_at	0.0179	1.4402	1.79544	1.7955	1.67704		Mm.133292
1427978_at	0.0179	2.43999	2.16762	2.20534	2.27099	4732418C07Rik	Mm.283565
1421789_s_at	0.0179	2.15023	2.01876	1.6266	1.93186	Arf3	Mm.221298
1425711_a_at	0.0179	1.79758	1.84214	1.84777	1.82916	Akt1	Mm.6645
1427665_a_at	0.0179	1.54114	1.67175	1.45163	1.55484	Nfic	Mm.5104
1421268_at	0.0179	1.99324	2.19788	1.91128	2.03413	Ugcg	Mm.198803
1427526_at	0.0179	1.75417	1.74858	1.47299	1.65858	1500031J01Rik	Mm.27523
1430984_at	0.0179	1.92045	2.61818	2.81816	2.45226	Oazin	Mm.250214
1450071_at	0.0179	1.46458	1.66959	1.64093	1.5917	Ash1l	Mm.130752
1421106_at	0.0179	1.97912	1.91356	1.78296	1.89188	Jag1	Mm.22398
1432410_a_at	0.0179	2.165	2.40593	2.27614	2.28236	Bmp7; OP1	Mm.595
1431068_at	0.0179	1.68722	1.79538	1.71267	1.73176	1110007A06Rik	Mm.28474
1439045_x_at	0.0181	1.63822	2.01761	2.02684	1.89422	Mtac2d1	Mm.275939
1427967_at	0.0182	1.64515	1.47244	1.5026	1.54006	Cdk5rap2	Mm.25694
1429661_at	0.0182	1.79367	1.7171	1.48298	1.66458	Rhobtb3	Mm.276200
1431742_at	0.0183	1.83642	1.61874	1.6907	1.71529	1810053B23Rik; 1810056K14Rik	Mm.81192
1453313_at	0.0183	2.23801	2.26293	2.3526	2.28451	Sesn3	Mm.44590
1417213_a_at	0.0183	1.62644	1.62155	1.57641	1.60813	Rbm6	Mm.139926
1417705_at	0.0184	2.58793	2.40655	2.4662	2.48689	Otub1	Mm.203921
1444128_at	0.0184	1.56395	1.6708	1.61314	1.61596	4933432P15Rik	Mm.243750
1424808_at	0.0184	2.49835	2.53259	2.6671	2.56601	Lama4	Mm.258065
1448375_at	0.0184	1.62035	1.50778	1.54103	1.55639	Smbp	Mm.246440
1433492_at	0.0186	1.53001	1.46858	1.57468	1.52442	Epb4.1l2	Mm.210413
1418890_a_at	0.0186	1.57723	1.5879	1.55004	1.57172	Rab3d	Mm.260157
1454200_at	0.0186	1.55207	1.71218	1.72972	1.66466		---
1416188_at	0.0186	1.45114	1.6534	1.53046	1.545	Gm2a	Mm.287807
1422842_at	0.0186	1.88936	2.02334	1.92427	1.94566	Xrn2	Mm.3065
1456663_x_at	0.0186	1.55755	1.77989	2.07415	1.80386	Tm2D2	Mm.28626
1459910_at	0.0187	1.70392	1.59602	1.53492	1.61162	Tnks	Mm.88364
1433848_at	0.0187	1.85986	1.55056	1.68506	1.69849	Cdc27	Mm.89845
1426147_s_at	0.0188	1.48394	1.58501	1.6173	1.56208	Cldn10	Mm.104972
1416239_at	0.0188	1.49489	1.61177	1.59047	1.56571	Ass1	Mm.3217
1424410_at	0.0189	1.58643	1.68943	1.59243	1.62276	Ttc8	Mm.32328
1416201_at	0.0189	1.75139	1.64249	1.59556	1.66314	Crk	Mm.280125
1441352_at	0.019	1.64279	1.56545	1.43895	1.54906	Torlaip1	Mm.211654
1450008_a_at	0.0195	1.50792	1.54059	1.42184	1.49012	Catnb	Mm.291928
1421285_at	0.0197	1.60047	1.74919	1.63597	1.66187	Pik3ap1	Mm.296807
1455480_s_at	0.0198	1.6885	1.57643	1.60981	1.62492	Ube2d3	Mm.240184
1450184_s_at	0.02	1.55007	1.28715	1.55615	1.46446	Tef	Mm.270278
1415795_at	0.02	1.40687	1.57711	1.59299	1.52566	Spin	Mm.188432
1453295_at	0.02	1.81443	1.40147	1.57117	1.59569	4930556B16Rik	Mm.271798
1427510_at	0.02	2.02477	1.95669	1.85491	1.94546	Gnai1	Mm.297304
1453796_a_at	0.02	1.91299	1.85544	2.14821	1.97221	Erigic2	Mm.59812
1416493_at	0.02	1.57129	1.50111	1.6141	1.56216	Ddost	Mm.7236
1460086_at	0.02	1.60922	1.95691	2.06602	1.87739		Mm.152571
1424202_at	0.02	1.57801	1.66188	1.62608	1.62199	2610007A16Rik	Mm.202775
1424398_at	0.02	1.83939	1.98176	2.14028	1.98714	Dhx36	Mm.224233
1425060_s_at	0.02	1.39672	1.64705	1.55822	1.53399	Rsn	Mm.241109
1456341_a_at	0.02	2.39544	2.50715	2.04993	2.3175	Klf9	Mm.291595
1436746_at	0.02	1.53901	1.56236	1.33298	1.47812	Prkwnk1	Mm.150903
1425535_at	0.02	1.30836	1.56584	1.56741	1.48053	Repin 1	Mm.219183
1425617_at	0.0201	1.47106	1.58023	1.59158	1.54763	Dhx9	Mm.20000
1418188_a_at	0.0202	5.62239	5.38872	4.69959	5.2369	Ramp2	Mm.218611
1453995_a_at	0.0202	1.65153	1.78501	1.56519	1.66724	Htf9c	Mm.271798
1418527_a_at	0.0202	1.53394	1.51395	1.48997	1.51262	Fusip1	Mm.10229
1430533_a_at	0.0202	1.70257	1.69153	1.72981	1.70797	Catnb	Mm.291928
1417686_at	0.0202	1.5301	1.71362	1.38889	1.5442	Lgals12	Mm.87546
1416516_at	0.0204	2.23713	1.96537	2.01794	2.07348	Fscn1	Mm.289707
1427708_a_at	0.0204	1.48964	1.67511	1.71838	1.62771	Nf2	Mm.297109
1453030_at	0.0206	1.5372	1.81821	1.38413	1.57985	Msl2	Mm.129981
1456080_a_at	0.0206	1.50944	1.79101	1.64806	1.6495	Tde1	Mm.4962
1419550_a_at	0.0207	1.32651	1.52689	1.53891	1.4641		Mm.300660
1453582_at	0.0207	1.6787	1.53979	1.64021	1.61957	Chk	Mm.225505
1427414_at	0.0207	1.79689	1.58673	1.96152	1.78171	Prkar2a	Mm.253102
1438265_at	0.0207	1.50526	1.88305	1.68102	1.68978		Mm.314629
1447392_s_at	0.0209	1.61837	1.48031	1.6639	1.58752	Cpd	Mm.20910
1441230_at	0.0209	1.907	1.90953	2.02443	1.94699		Mm.187354
1419256_at	0.0209	1.91574	1.85144	1.65356	1.80691	Spnb2	Mm.123110
1422142_at	0.0209	2.02666	1.98518	1.87329	1.96171	Nphs1	Mm.151067
1454168_a_at	0.0209	1.58205	1.40001	1.64248	1.54152	Skd3	Mm.271699
1438683_at	0.0209	1.66531	1.58861	1.44855	1.56749	Wasf2	Mm.23566
1421679_a_at	0.0209	1.95727	1.90357	1.93264	1.93116	Cdkn1a	Mm.195663
1427544_a_at	0.0209	1.46668	1.83478	1.50447	1.60198	Papola	Mm.255877
1443086_at	0.0209	1.62864	1.70762	1.66965	1.66864		Mm.216113
1436485_s_at	0.0209	2.04327	1.68304	1.46368	1.73	Whrn	Mm.249384
1453949_s_at	0.0209	1.68172	1.6433	1.66787	1.6643		---
1450016_at	0.0209	1.57594	1.50005	1.50187	1.52595	Ccng1	Mm.2103
1448170_at	0.0209	1.75963	1.71384	1.58655	1.68667	Siah2	Mm.2847
1436372_a_at	0.0209	1.4403	1.50385	1.52518	1.48978		Mm.181830
1421983_s_at	0.021	1.49475	1.52688	1.52838	1.51667	Hnf4	Mm.202383
1425382_a_at	0.021	2.19178	2.3633	2.13542	2.23017	Aqp4	Mm.250786
1419088_at	0.021	1.82206	1.99245	1.81932	1.87794	Timp3	Mm.132958
1427798_x_at	0.021	1.36984	1.81445	1.70446	1.62959		---
1444512_at	0.021	1.66962	1.70912	1.56612	1.64829	Arhgap29	Mm.229287
1449548_at	0.021	1.64555	1.29745	1.57103	1.50468	Efnb2	Mm.209813
1421415_s_at	0.021	1.52409	1.5666	1.4378	1.5095	Gcnt2	Mm.26734
1452079_s_at	0.021	1.66381	1.5614	1.56589	1.59704	Tes3	---
1436092_at	0.0213	1.59489	1.52398	1.62941	1.58276		Mm.25089
1415836_at	0.0213	1.44762	1.52262	1.51581	1.49535	Aldh18a1	Mm.233117
1428514_at	0.0214	1.84572	1.40314	1.84898	1.69928	Cpne3	Mm.38390
1455905_at	0.0214	2.29329	2.23271	2.04811	2.19137	2610507B11Rik	Mm.237103
1438207_at	0.0214	3.21017	3.10901	2.91214	3.07711	Gbf1	Mm.271620
1453988_a_at	0.0214	1.95637	2.09192	1.97227	2.00685	Ide	Mm.28366
1460729_at	0.0214	2.30217	2.13079	2.22386	2.21894	Rock1	Mm.6710
1425461_at	0.0215	1.40944	1.7511	1.57536	1.57863	Fbxw11	Mm.28017
1436676_at	0.0217	1.7955	1.34919	1.63873	1.59447	Mapk8ip3	Mm.43081
1452080_a_at	0.0218	1.32104	1.53099	1.51184	1.45462	Tes3	Mm.277928
1439336_at	0.0218	1.9945	1.89557	2.34396	2.07801		Mm.328385
1429523_a_at	0.0218	1.51923	1.48315	1.56531	1.52256	Slc39a5	Mm.22983
1449943_at	0.022	2.15941	2.3041	2.23872	2.23408	Lfng	Mm.12834
1417033_at	0.022	1.64765	1.62415	1.63815	1.63665	Ube2g2	Mm.29352
1439572_at	0.0222	1.43835	1.51897	1.53052	1.49595	R3hdm	Mm.221041
1420908_at	0.0223	1.56104	1.8083	1.35821	1.57585	Cd2ap	Mm.218637
1428936_at	0.0223	2.39731	2.41171	2.32664	2.37856	2810442I22Rik	Mm.268400
1425592_at	0.0225	1.52402	1.74089	1.69311	1.65267	Tnpo2	Mm.220357
1457281_at	0.0225	1.81063	1.90158	1.69891	1.8037		Mm.28035
1438721_a_at	0.0228	1.96027	1.51618	1.7025	1.72632	Irf3	Mm.3960
1444699_at	0.0228	1.69525	1.7276	1.73723	1.72003		Mm.214586
1454532_at	0.0229	1.54861	1.59202	1.50914	1.54992	Ktil2	Mm.159965
1431147_at	0.0229	1.95421	2.05018	1.89524	1.96655	lilrb3	Mm.133300
1419031_at	0.023	1.58682	1.50557	1.55501	1.54913	Fads2	Mm.38901
1426787_at	0.023	1.60416	1.51737	1.4645	1.52868	2310047I15Rik	Mm.236878
1455102_at	0.023	2.04869	2.05665	2.09338	2.06624	D330037H05Rik	Mm.28811
1460376_a_at	0.0232	1.85676	1.58564	1.56359	1.66866	cox15	Mm.248237
1441177_at	0.0232	1.94777	1.67047	1.42264	1.68029		Mm.182691
1443980_at	0.0232	1.72535	1.71714	1.70255	1.71502	Agrn	Mm.269006
1452829_at	0.0232	1.45384	1.51305	1.51727	1.49472	Cad	Mm.29394
1426555_at	0.0232	1.68784	1.69232	1.68706	1.68907	Risc	Mm.34126
1431096_at	0.0232	1.71466	1.86532	1.94604	1.84201	2810013E07Rik	Mm.246713
1416487_a_at	0.0232	1.68206	1.75337	1.78171	1.73905	Yap	Mm.221992
1445457_at	0.0232	1.7711	1.58594	1.44949	1.60218		Mm.303266
1438009_at	0.0232	2.88665	2.80227	2.8869	2.85861	Hist1h2ae	Mm.261665
1431993_a_at	0.0233	2.19081	1.84551	2.042	2.02611	Rnf38	Mm.262859
1424389_at	0.0235	1.95219	1.79981	1.84856	1.86685	Nupl1	Mm.258051
1452527_a_at	0.0235	1.54364	1.57375	1.69447	1.60395	P2rx4	Mm.290884
1437082_at	0.0237	2.56063	2.64327	2.53388	2.57926	Akap9	Mm.46044
1424222_s_at	0.0241	1.58045	1.60767	1.47261	1.55358	Rad23b	Mm.196846
1419254_at	0.0241	1.94128	1.7875	1.8995	1.87609	Mthfd2	Mm.443
1452360_a_at	0.0241	2.15337	2.12082	2.16287	2.14569	Jarid1a	Mm.288602
1428198_at	0.0242	1.64848	1.71155	1.96342	1.77448	4930578F03Rik	Mm.275467
1457562_at	0.0244	1.61193	1.32497	1.68063	1.53918	Rps6kb1	Mm.210134
1418864_at	0.0244	1.91305	1.7825	2.198	1.96452	Gata4; Gata-4	Mm.161558
1425761_a_at	0.0244	1.94394	1.70685	1.7288	1.7932	Nfatc1	Mm.153412
1422128_at	0.0246	1.62548	1.73417	1.7213	1.69365	Rpl14	Mm.289810
1423436_at	0.0247	1.54648	1.48522	1.50346	1.51172	Gsta3	Mm.14719
1421102_a_at	0.0247	1.68314	1.57723	1.51429	1.59155	Vamp3	Mm.273930
1439319_at	0.0247	1.94424	1.58662	1.70259	1.74448	Elf1	Mm.24876
1437118_at	0.0247	1.89242	1.87664	1.83575	1.86827	Usp7	Mm.295330
1416123_at	0.0247	1.95029	1.62251	1.41724	1.66335	Ccnd2	Mm.294136
1456319_at	0.0247	2.5565	2.36519	2.12935	2.35035		---
1427733_a_at	0.0248	1.7654	1.40391	1.86297	1.67743	Nfia	Mm.227856
1434419_s_at	0.0248	1.77183	1.87622	1.79007	1.81271	Tardbp	Mm.24083
1427647_at	0.0248	1.79399	1.65837	1.57369	1.67535	BC022150	Mm.215148
1453550_a_at	0.0248	1.80936	1.93336	1.80285	1.84853	Mlstd2	Mm.206919
1429003_at	0.0248	2.28338	2.21044	2.24184	2.24522	Skiip	Mm.228095
1419038_a_at	0.0248	2.26265	2.30767	2.07994	2.21676	Csnk2a1	Mm.23692
1420856_a_at	0.0248	1.35441	1.55452	1.63306	1.51399	Lancl2	Mm.274904
1449949_a_at	0.0249	1.80941	1.79435	1.99083	1.86486	Cxadr	Mm.66222
1460005_at	0.0252	1.80685	1.6879	1.58086	1.69187	AF013969	Mm.158726
1452014_a_at	0.0252	1.57029	1.51087	1.47844	1.51987	Igf1	Mm.268521
1443053_at	0.0253	1.57681	1.26881	1.57937	1.47499		Mm.136244
1424875_at	0.0253	1.63931	1.66248	1.28986	1.53055	Spg20	Mm.235523
1427595_at	0.0256	1.60658	1.31617	1.58829	1.50368		Mm.320248
1451447_at	0.0258	1.57048	1.60664	1.60583	1.59432	C330016O16Rik	Mm.156227
1416706_at	0.0259	1.55438	1.63308	1.59751	1.59499	Rpe	Mm.240912
1419029_at	0.0261	1.47053	1.60517	1.65269	1.57613		Mm.264435
1459928_at	0.0261	1.59221	1.39576	1.83622	1.60806	Mlr2	Mm.13144
1449350_at	0.0266	1.39844	1.55721	1.60707	1.52091	Osr1	Mm.45055
1431431_a_at	0.0269	1.65116	1.59851	1.71707	1.65558	Nfs1	Mm.283604
1450017_at	0.0269	1.44837	1.58745	1.63618	1.55733	Ccng1	Mm.2103
1422751_at	0.027	1.51804	1.56493	1.3986	1.49385	Tle1	Mm.278444
1449165_at	0.027	1.51759	1.56756	1.66975	1.58497	Capn5	Mm.10682
1443991_at	0.0272	2.23293	2.33063	2.31893	2.29417	Dock1	Mm.239344
1460426_at	0.0272	1.56372	1.58607	1.70121	1.617	9430063L05Rik	Mm.129840
1416081_at	0.0272	1.57383	1.55292	1.58075	1.56916	Madh1	Mm.223717
1425686_at	0.0273	1.90342	2.00631	1.70893	1.87289		Mm.268165
1452528_a_at	0.0273	1.41498	1.5388	1.50527	1.48635	Nkx2-3	Mm.56994
1438069_a_at	0.0273	3.02075	3.05987	2.78291	2.95451	Rbm5	Mm.259197
1450137_at	0.0273	1.36922	1.70649	1.52563	1.53378	Pofut1	Mm.26810
1425698_a_at	0.0273	1.45563	1.50089	1.57329	1.50993	Zf	Mm.29496
1429093_at	0.0273	1.5942	1.73386	1.71321	1.68042	1700027M01Rik	Mm.169263
1451034_at	0.0273	1.57215	1.83585	1.77306	1.72702	Zfp36l2	Mm.259321
1426343_at	0.0273	1.53113	1.51261	1.57755	1.54043	Stt3b	Mm.296158
1423066_at	0.0273	2.06831	1.53593	1.53938	1.71454	Dnmt3a	Mm.5001
1445427_at	0.0273	2.09838	2.30623	2.20882	2.20448		Mm.150859
1459747_at	0.0273	1.67562	1.67036	1.53603	1.62734		Mm.101426
1425014_at	0.0273	2.13375	1.68225	1.52188	1.77929	Nr2c2	Mm.253065
1427478_at	0.0274	1.69159	1.92472	1.74927	1.78853	Gtf3a	Mm.29105
1439974_at	0.0275	1.63922	1.65206	1.59386	1.62838	C430014M02Rik	Mm.89721
1419385_a_at	0.0277	1.53738	1.57347	1.58447	1.56511	Ubqln1	Mm.182053
1442100_at	0.0277	1.5996	1.5996	1.41351	1.53757	Inpp5f	Mm.58882
1425329_a_at	0.028	1.50781	1.53827	1.51403	1.52004	Dia1	Mm.157635
1425384_a_at	0.028	1.55583	1.56762	1.55962	1.56102	Ube4a	Mm.215069
1427490_at	0.028	1.44673	1.76998	1.64637	1.62102	Abcb7	Mm.4739
1428543_at	0.0281	1.63506	1.57335	1.64297	1.61713	Ppat	Mm.202337
1444511_at	0.0281	2.56204	2.07349	2.74008	2.45854	Slc41a1	Mm.266156
1436366_at	0.0281	1.96469	1.81842	1.771	1.85137	Ppp1r15b	Mm.293628
1430561_at	0.0281	1.546	1.27565	1.56087	1.46084	5730496F10Rik	Mm.197473
1422015_a_at	0.0283	1.44525	1.61739	1.53002	1.53089	4833412N02Rik	Mm.195099
1453908_at	0.0283	1.72311	1.59369	1.73176	1.68285	Ptprb	Mm.37213
1440966_at	0.0283	1.50778	1.59495	1.48007	1.5276	Axot	Mm.260635
1423048_a_at	0.0283	1.81344	1.96608	1.99638	1.9253	Tollip	Mm.103551
1451843_a_at	0.0283	2.00585	1.56156	1.92507	1.83083	Ggta1	Mm.281124
1429682_at	0.0288	1.66334	1.62171	1.61894	1.63466	4930431B09Rik	Mm.226900
1436983_at	0.0294	1.66592	1.85173	1.56143	1.69303	Crebbp	Mm.272878
1420408_a_at	0.0296	1.6377	1.71348	1.55228	1.63448	Abcc9	Mm.35670
1460215_at	0.0296	1.76678	1.60213	1.82734	1.73209	Rpo1-4	Mm.135581
1438465_at	0.0298	1.29522	1.67315	1.66398	1.54412		---
1415843_at	0.0298	1.65109	1.7409	1.69789	1.69663	Gbl	Mm.289516
1418469_at	0.0299	1.49098	1.62258	1.97709	1.69688	Nrip1	Mm.20895
1421070_at	0.03	1.61812	1.5686	1.45263	1.54645	D3Ertd300e	Mm.240479
1429262_at	0.0301	1.57232	1.81148	1.33117	1.57166	Rassf6; 1600016B17Rik	Mm.30172
1420893_a_at	0.0301	1.92352	1.80392	1.96797	1.89847	Tgfbr1	Mm.197552
1421906_at	0.0305	1.71415	1.50649	1.43347	1.55137	Pparbp	Mm.12926
1446412_at	0.0305	2.16431	1.59104	1.48184	1.74573		Mm.218666
1459894_at	0.0306	2.81895	2.02763	2.30306	2.38321	Iqgap2	Mm.38878
1420946_at	0.0307	2.14656	2.35729	1.88578	2.12988	Atrx	Mm.10141
1424657_at	0.0308	2.16248	2.27123	2.1762	2.2033	2810468K05Rik	Mm.292656
1417752_at	0.0308	1.58745	1.44324	1.57154	1.53407	Coro1c	Mm.200372
1460164_at	0.0312	1.73463	1.74907	1.71564	1.73311	Spin	Mm.188432
1438496_a_at	0.0313	1.89661	1.95857	1.88576	1.91365	6330505F04Rik	Mm.72753
1449989_at	0.0316	1.68995	1.64997	1.61671	1.65221	Mcpt2	Mm.4409
1448406_at	0.0316	1.57053	1.64567	1.69321	1.63647	Cri1	Mm.44244
1430328_at	0.0316	1.43099	1.532	1.5263	1.49643	3010019O03Rik	Mm.206782
1453590_at	0.0316	2.1516	1.71068	1.73019	1.86416	Arl8	Mm.174068
1424108_at	0.0316	1.6344	1.55732	1.70464	1.63212	Glo1	Mm.261984
1450093_s_at	0.0316	1.59172	1.50086	1.75857	1.61705	Zbtb7	Mm.20920
1421403_at	0.0316	1.82049	1.78613	1.65882	1.75515	Pi15	Mm.292928
1439127_at	0.0316	1.65321	1.62554	1.59966	1.62614	AI314180	Mm.234801
1449268_at	0.0316	1.57058	1.52971	1.608	1.56943	Gfpt1	Mm.19893
1448424_at	0.0317	1.42367	1.57118	1.5816	1.52548	Frzb	Mm.136022
1452378_at	0.0317	2.23651	2.04259	1.95051	2.07654	2210401K01Rik	Mm.218611
1450786_x_at	0.0317	1.85965	1.99875	1.73684	1.86508	Pdlim5	Mm.117709
1419568_at	0.0317	1.69024	1.51094	1.28148	1.49422	Mapk1	Mm.196581
1448958_at	0.0317	1.57104	1.54231	1.48437	1.53257	Ifrg15	Mm.253335
1450010_at	0.0317	1.59271	1.54469	1.57008	1.56916	Hsd17b12	Mm.22505
1438887_a_at	0.0318	1.5097	1.43972	1.79868	1.5827	Gcl	Mm.74594
1432304_a_at	0.0319	1.57041	1.49247	1.58377	1.54888	9030624J02Rik	Mm.213298
1419011_at	0.0321	1.62089	1.53179	1.40051	1.51773	Cryba2	Mm.86656
1444141_at	0.0322	1.96653	1.84298	1.62359	1.81104	Snx13	Mm.213991
1434480_at	0.0325	1.52036	1.58621	1.70634	1.6043	4930402E16Rik	Mm.28350
1421163_a_at	0.0326	1.63301	1.61598	1.55205	1.60035	Nfia	Mm.227856
1452656_at	0.0326	1.29424	1.52251	1.52063	1.44579	Zdhhc2	Mm.34326
1449248_at	0.0327	1.36232	1.60857	1.52406	1.49832	Clcn2	Mm.286482
1430837_a_at	0.0328	1.75566	1.73664	1.58583	1.69271	Mbd1	Mm.22522
1441975_at	0.0329	1.55296	1.55233	1.21997	1.44175	Acpp	Mm.19941
1423413_at	0.0331	1.55542	1.46839	1.51909	1.5143	Ndr1	Mm.30837
1448541_at	0.0331	1.46787	1.52877	1.64478	1.54714	Kns2	Mm.278357
1427940_s_at	0.0331	1.29419	1.6219	1.56334	1.49314	Mycbp	Mm.220922
1459984_at	0.0332	2.59234	2.77849	2.40517	2.592	Mia3	Mm.41152
1438700_at	0.0332	1.82382	1.87097	2.04622	1.91367	Fnbp4	Mm.207895
1438771_at	0.0333	1.54804	1.5207	1.36465	1.4778		Mm.295599
1442311_at	0.0337	1.71557	1.61049	1.63927	1.65511		Mm.63528
1450471_at	0.0338	1.92487	1.63009	1.80962	1.7882	Smad3	Mm.7320
1434741_at	0.0338	1.50376	1.4455	1.54469	1.49798		Mm.143498
1420517_at	0.0339	1.43295	2.08275	1.72104	1.74558	2310010I16Rik	Mm.24595
1452226_at	0.0339	1.54033	1.48649	1.54914	1.52532	Rcc2	Mm.253
1427013_at	0.0339	2.0185	1.88101	2.0657	1.9884	Car9	Mm.283682
1416691_at	0.0343	1.67799	1.71953	1.63566	1.67773	Gtpbp2	Mm.22147
1422249_s_at	0.0343	1.45518	1.50751	1.53489	1.49919	Zfa	Mm.87837
1440104_at	0.0343	1.57441	2.19962	1.61372	1.79592	Ranbp2	Mm.142730
1449859_at	0.0343	1.52238	1.53224	1.53845	1.53102	Golt1b	Mm.3676
1418562_at	0.0344	1.56866	1.50096	1.52444	1.53135	Sf3b1	Mm.279736
1416501_at	0.0346	3.03345	2.98216	3.29029	3.10197	Pdpk1	Mm.10504
1452007_at	0.0347	1.50054	2.2075	1.61584	1.77463	Sybl1	Mm.1517
1446512_at	0.0347	1.52664	1.75907	1.35228	1.546	2610312B22Rik	Mm.27804
1452361_at	0.0347	1.67968	1.50182	1.51185	1.56445	Rnf20	Mm.24765
1455007_s_at	0.0347	1.54667	1.69508	1.64195	1.6279	Gpt2	Mm.200423
1423613_at	0.0349	1.58691	1.6138	1.43721	1.54598	Ssfa2	Mm.272881
1460717_at	0.035	2.1164	2.13675	1.99076	2.0813	Tspyl	Mm.20445
1419570_at	0.035	1.71801	2.01702	1.61703	1.78402	Slc28a3	Mm.18188
1424332_at	0.0351	2.04758	2.2284	2.17446	2.15014	Rab40c	Mm.28923
1430820_a_at	0.0354	1.66287	1.52467	1.82201	1.66985	Bbx	Mm.28940
1448616_at	0.0356	1.53857	1.87731	1.40895	1.60828	Dvl2	Mm.5114
1460719_a_at	0.0356	1.47778	1.58288	1.54598	1.53554	P2rx1	Mm.25722
1450440_at	0.0357	1.50444	1.38153	1.6263	1.50409	Gfra1	Mm.88367
1421953_at	0.0358	1.67026	1.69789	1.76561	1.71125	Crkl	Mm.21048
1432436_a_at	0.0358	1.84041	1.73398	1.79614	1.79017	Ak3l; Akl3l	Mm.196067
1427979_at	0.0359	2.11421	1.96571	1.94323	2.00772	4732418C07Rik	Mm.283565
1426463_at	0.0359	1.50341	1.52662	1.59963	1.54322	Gphn	Mm.40282
1435477_s_at	0.0359	1.64491	1.58359	1.45364	1.56071	Fcgr2b	Mm.22119
1460250_at	0.0363	1.58405	1.60471	1.61623	1.60167	Sostdc1	Mm.43375
1448851_a_at	0.0364	1.80924	1.93497	1.78047	1.84156	Dnajc5	Mm.140761
1420917_at	0.0364	1.69776	1.73211	1.76683	1.73223	Prpf40a	Mm.257474
1440322_at	0.0366	2.19832	1.65765	1.77279	1.87625		Mm.103559
1425222_x_at	0.0366	1.50507	1.21345	1.58902	1.43585	D630002G06	Mm.77037
1419918_at	0.037	1.33772	1.60696	1.62867	1.52445	Tmed7	Mm.296043
1426179_a_at	0.0372	1.65896	1.82261	1.93101	1.8042	Twsg1	Mm.10153
1421874_a_at	0.0372	1.50634	1.55729	1.46938	1.511	Mrps23	Mm.168680
1447853_x_at	0.0372	1.69467	1.6488	1.84653	1.73		Mm.273725
1441548_at	0.0372	1.77608	1.5343	1.27758	1.52932	Frmd4b	Mm.27789
1444017_at	0.0377	1.56498	1.50667	1.34283	1.47149		Mm.139118
1423512_at	0.0377	1.59986	1.54169	1.48295	1.5415	AW209491	Mm.41450
1422987_at	0.0377	1.59307	1.61403	1.52813	1.57841	Ntn1	Mm.39095
1419549_at	0.0377	1.77677	1.60824	1.48864	1.62455	Arg1	Mm.154144
1452526_a_at	0.0377	1.66846	1.53407	1.75459	1.65237	Pax6	Mm.3608
1427262_at	0.0377	1.80739	1.77663	1.76079	1.7816	Xist; A430022B11	Mm.287831
1436541_at	0.0377	1.70188	1.65778	1.61645	1.6587	9030624J02Rik	Mm.213298
1421431_at	0.0377	2.02761	1.92819	2.22287	2.05956	Ptrf	Mm.8009
1426085_a_at	0.0377	1.63655	1.67618	1.69094	1.66789	Pxn	Mm.18714
1439515_at	0.0384	1.60112	1.59446	1.47277	1.55612	2900045N06Rik	Mm.274741
1420610_at	0.0385	1.99976	1.88841	1.91876	1.93564	Prkacb	Mm.16766
1453760_at	0.0385	1.7887	1.82383	1.62484	1.74579	Mier 1	Mm.288721
1421936_at	0.0386	1.842	1.45164	1.8432	1.71228	Dapp1	Mm.254835
1426406_at	0.0386	1.55802	1.55674	1.46607	1.52694	Setd8	Mm.137966
1444790_at	0.0387	1.52386	1.71344	1.5696	1.6023		Mm.272341
1422883_at	0.0387	1.5181	1.52276	1.34007	1.46031	Usp8	Mm.36569
1450781_at	0.039	1.33682	1.60518	1.53255	1.49152	Hmga2	Mm.31379
1438401_at	0.039	1.60349	1.47498	1.67072	1.58306	Ubn1	Mm.66356
1437137_at	0.0391	1.53074	1.57503	1.44032	1.51536	AW260253	Mm.72979
1420873_at	0.0391	1.98866	1.98692	1.87847	1.95135	Ptk9	Mm.38233
1447944_at	0.0393	1.40966	1.60132	1.55093	1.52064	Zkscan1	Mm.213114
1459907_a_at	0.0395	1.85837	1.71722	1.63212	1.7359	Whsc1l1	Mm.258305
1415893_at	0.0397	1.58723	1.67615	1.72806	1.66381	Sgpl1	Mm.200373
1446439_at	0.0399	1.75352	1.49654	1.58994	1.61334		Mm.227473
1451839_a_at	0.04	1.9917	1.72629	1.89964	1.87254	Pde7a	Mm.244900
1440894_at	0.0403	1.68319	1.54127	1.60252	1.60899	tmtc3	Mm.296805
1420646_at	0.0405	1.7919	1.72124	1.77155	1.76157	D10Ertd438e	Mm.199964
1423495_at	0.0406	1.62149	1.66422	1.62995	1.63855	Decr2	Mm.292869
1444503_at	0.0407	1.54511	1.48979	1.53971	1.52487	Gbas	Mm.12468
1435452_at	0.041	1.56883	1.59414	1.45056	1.53784	Tmem20	Mm.262085
1434020_at	0.0413	1.56315	1.51311	1.56913	1.54846	Pdap1	Mm.188851
1449440_at	0.0413	1.53392	1.58373	1.49669	1.53812	Lpin3	Mm.292111
1426319_at	0.0413	2.07882	1.57245	1.85972	1.837	Pdgfd	Mm.69511
1435320_at	0.0414	1.66264	1.4859	1.55974	1.56943	Mageb3	Mm.249405
1445773_at	0.0417	1.50493	1.70209	1.49457	1.5672		Mm.173472
1456043_at	0.0417	1.72704	1.70953	1.71046	1.71567	Usp22	Mm.30602
1446713_at	0.0417	1.74005	1.28798	1.71428	1.58077		Mm.209424
1450295_s_at	0.0419	1.50044	1.34691	1.5145	1.45395	Pvr	Mm.227506
1422082_a_at	0.0419	1.7864	1.85672	1.68487	1.776	Nfya	Mm.4929
1444037_at	0.0419	1.64307	1.82934	1.70796	1.72679		Mm.152817
1419932_s_at	0.0419	1.22154	1.6166	1.61048	1.48287	Tm7sf1	Mm.11780
1443253_at	0.042	1.68329	1.77078	1.7199	1.72466		Mm.197255
1455960_at	0.0421	1.51657	1.69881	1.50181	1.5724	Egfl5	Mm.251188
1457458_at	0.0423	1.87706	1.87107	1.79758	1.84857	BC057627	Mm.290872
1424486_a_at	0.0423	1.72276	1.55434	1.58735	1.62148	Txnrd1	Mm.210155
1425587_a_at	0.0428	1.39346	2.34976	1.91819	1.88714		Mm.298244
1436686_at	0.0433	1.57249	1.55217	1.35785	1.49417	3110006P09Rik	Mm.138332
1459733_at	0.0435	1.69003	1.67107	1.56083	1.64065		Mm.37875
1428199_at	0.0435	1.83039	1.69516	1.60314	1.70956	4930578F03Rik	Mm.275467
1431105_a_at	0.0435	1.47163	1.50005	1.55924	1.51031	Tmem33	Mm.23217
1448482_at	0.0435	2.52779	2.30331	2.35674	2.39595	Slc39a8	Mm.30239
1426165_a_at	0.0437	1.70259	1.64691	1.77396	1.70782	Casp3	Mm.34405
1452722_a_at	0.0437	1.62206	1.97748	1.42654	1.67536	Cul5	Mm.218910
1429413_at	0.0437	1.40143	1.54302	1.56688	1.50378	5730456K23Rik	Mm.261548
1422312_a_at	0.0437	2.06454	1.8797	1.94143	1.96189	Neurog3	Mm.57236
1420923_at	0.0437	1.25195	1.60966	1.51691	1.45951	Usp9x	Mm.242646
1426896_at	0.0437	1.57931	1.61293	1.96786	1.72003		Mm.153618
1424217_at	0.0439	1.88444	1.83065	1.45914	1.72474	Papola	Mm.255877
1430332_a_at	0.0439	1.63878	1.58464	1.57123	1.59822	Gus	Mm.3317
1421269_at	0.0443	1.95579	1.80273	1.7103	1.82294	Ugcg	Mm.198803
1420971_at	0.0443	1.6254	1.75333	1.6742	1.68431	Ubr1	Mm.237903
1420973_at	0.0446	1.69079	1.66573	1.6593	1.67194	Arid5b	Mm.270346
1429385_at	0.0449	2.0279	1.87481	1.8439	1.91553	1700012F10Rik	Mm.9671
1442142_at	0.0449	1.59001	1.43086	1.86975	1.6302	2700050L05Rik	Mm.174044
1457793_a_at	0.0453	2.23842	2.18248	2.30726	2.24272	Whsc1l1	Mm.258305
1417613_at	0.0454	1.90522	1.85882	1.9592	1.90775	Ier5	Mm.12246
1452154_at	0.0454	1.97239	1.88398	1.8599	1.90543	Iars	Mm.250561
1422132_at	0.0455	1.39154	1.57377	1.57946	1.51492	Mthfr	Mm.89959
1441858_at	0.0457	1.79571	1.77538	1.71964	1.76358		---
1443375_at	0.0457	1.5325	1.41836	1.72622	1.55903	Gnas	Mm.125770
1456621_at	0.0462	1.51815	1.51678	1.50339	1.51277	D430015B01Rik	Mm.28813
1421013_at	0.0463	1.59602	1.47479	1.55306	1.54129	Pitpnb	Mm.200516
1449948_at	0.0463	1.73575	1.93661	1.8529	1.84175	1300013B24Rik	Mm.45324
1424201_a_at	0.0465	1.39363	1.67857	2.1206	1.73094	2610007A16Rik	Mm.202775
1425522_at	0.047	2.23008	2.12404	2.03159	2.12857	2610015J01Rik	Mm.30521
1437177_at	0.047	2.51852	2.33779	2.17378	2.34336	D330037H05Rik	Mm.28811
1450392_at	0.047	1.73347	1.76877	1.65298	1.7184	Abca1	Mm.277376
1426076_at	0.047	1.56252	1.34126	1.64569	1.51649	Cdc27	Mm.89845
1452439_s_at	0.047	2.08665	2.04811	2.24538	2.12671	Sfrs2	Mm.21841
1437789_at	0.047	1.43403	2.44231	1.70323	1.85986	Birc6	Mm.290908
1457731_at	0.047	1.64495	2.01154	1.76528	1.80726	Psip1	Mm.105331
1437268_at	0.047	1.45975	1.64619	1.5707	1.55888	Lanc13	Mm.245119
1440437_at	0.0479	1.98032	1.78302	1.50407	1.75581	Herc1	Mm.244179
1425202_a_at	0.0481	1.96196	1.61723	1.70936	1.76285	Ank3	Mm.235960
1438736_at	0.0481	1.55046	1.53204	1.56505	1.54918	D130005M13	Mm.25284
1428142_at	0.0481	1.64841	1.6417	1.47653	1.58888	Etv5	Mm.155708
1422556_at	0.0481	1.6556	1.56308	1.53257	1.58375	Gna13	Mm.193925
1425348_a_at	0.0485	1.50335	1.48869	1.50297	1.49834	Srprb	Mm.273053
1417137_at	0.0485	1.64801	1.57783	1.23426	1.4867	Uck2	Mm.280895
1442744_at	0.0485	1.6013	1.92799	1.60475	1.71135	Rnpc2	Mm.191937
1425581_s_at	0.0485	1.79601	1.61954	1.77925	1.7316	Galnt7	Mm.62886
1421879_at	0.0485	1.404	1.6857	1.54109	1.5436	Mtmr1	Mm.219672
1438039_at	0.0488	1.56466	1.50262	1.4412	1.50283	Hectd1	Mm.249391
1430971_a_at	0.0488	2.10805	1.3379	2.05141	1.83245	Aqr	Mm.2545
1450450_at	0.0492	1.30973	1.51098	1.80689	1.54253	Dscr1l2	Mm.235289
1439970_at	0.0497	1.46652	1.62508	1.72693	1.60618		Mm.169143
