# Supplementary material for: Gene Expression Profiling of a Mouse Model of Pancreatic Islet Dysmorphogenesis
Source: PLoS One. 2008 Feb 20;3(2):e1611. doi: 10.1371/journal.pone.0001611 (PMC2249940; doi:10.1371/journal.pone.0001611)
Supplement: Table S2 — Transcripts altered by 1.5-fold or greater in Hnf6 Tg pancreata. Complete list of transcripts down- (A, C) or up-regulated (B, D) at e18.5 (A, B) or P1 (C, D) with a change in expression of 1.5-fold or greater. (0.42 MB XLS) [file pone.0001611.s003.xls]

## Sheet: intersections P1 and e18.5
Int (P1, E18.5, 1.5 fold up)				Int (P1, E18.5, 1.5 fold down)
Systematic	Common	UniGene		Systematic	Common	UniGene
1439231_at		Mm.325041		1442339_at	LOC268885	Mm.187847
1437544_at	D3Ertd330e	Mm.278922		1437060_at		Mm.26456
1438496_a_at	6330505F04Rik	Mm.72753		1456014_s_at
1443225_at	Acvr1c	Mm.123481		1448775_at	Ifi203	Mm.261270
1444790_at		Mm.272341		1448752_at	Car2	Mm.1186
1444511_at	Slc41a1	Mm.266156		1448756_at	S100a9	Mm.2128
1429172_a_at		Mm.32012		1449077_at	Eraf	Mm.218857
1433431_at	Pnlip	Mm.20407		1452348_s_at	Ifi205	Mm.255414
1434449_at		Mm.298599		1452231_x_at	Ifi205	Mm.255414
1434279_at				1452666_a_at	1110063G11Rik	Mm.273785
1455905_at	2610507B11Rik	Mm.237103		1434067_at
1456570_at		Mm.317770		1434502_x_at
1456341_a_at				1419709_at	Stfa3	Mm.136573
1456319_at				1428781_at	1110014F24Rik	Mm.30138
1460250_at	Sostdc1	Mm.43375		1426906_at	Ifi205	Mm.255414
1460622_x_at				1436853_a_at
1460606_at	PAN1B-like	Mm.284944		1415960_at	Mpo	Mm.4668
1459894_at	A630053O10	Mm.38878		1416464_at	Slc4a1	Mm.7248
1449340_at	Sostdc1	Mm.43375		1435761_at	Stfa1	Mm.133872
1450392_at	Abca1	Mm.277376		1423016_a_at	Gypa	Mm.13123
1448482_at	Slc39a8	Mm.30239		1418909_at	Ermap	Mm.290753
1452360_a_at	Jarid1a	Mm.288602		1419014_at	Rhag	Mm.12961
1451260_at	Aldh1b1	Mm.331583		1419394_s_at	S100a8	Mm.21567
1451635_at	D630002G06	Mm.77037		1418199_at	Hemgn	Mm.25793
1418864_at	Gata4; Gata-4	Mm.161558		1418600_at	Klf1	Mm.4847
1419254_at	Mthfd2	Mm.443		1452349_x_at	Ifi205	Mm.255414
1425106_a_at	Wars	Mm.38433		1417750_a_at	Mscp	Mm.293635
1418188_a_at	Ramp2	Mm.260698		1416010_a_at	Ehd1	Mm.30169
1421868_a_at	Pnlip	Mm.20407		1437052_s_at	Slc2a3	Mm.269857
1422910_s_at	Smc6l1	Mm.173953		1437843_s_at
1422142_at	Nphs1	Mm.151067		1426278_at	2310061N23Rik	Mm.271275
1427276_at	Smc4l1	Mm.206841		1428108_x_at	1110063G11Rik	Mm.273785
1425581_s_at	Galnt7	Mm.62886		1451065_a_at	Ddx39	Mm.28222
1428670_at				1425643_at	Gypa	Mm.13123
1426153_a_at	Ttr	Mm.2108		1441943_x_at
1416959_at	Nr1d2	Mm.26587
1426147_s_at	Cldn10	Mm.104972
1425222_x_at	D630002G06	Mm.77037
1426787_at	2310047I15Rik	Mm.236878
1449313_at	Klk5	Mm.347454
1423413_at	Ndr1	Mm.30837

## Sheet: 1.5 fold dn, E18.5 (2of3)
Supplementary Table S2A. Transcripts down-regulated by 1.5-fold or greater at e18.5.
Systematic	Normalized	Normalized	Normalized	Normalized	Normalized	Fold Change	Common	Map	Chromosome	UniGene
1457635_s_at	0.624067	1.25107	1.12487	0.721143	0.662314	1.44565			0
1455257_at	1.19399	0.982822	0.823192	0.719385	0.662159	1.44766			0	Mm.288154
1434011_a_at	0.931198	1.09457	0.974232	0.636115	0.744509	1.44862	1110055N21Rik	19 A	19	Mm.290474
1456467_s_at	0.645953	1.25889	1.09516	0.861599	0.51741	1.45032	Nlk	11 B5	11	Mm.9001
1438629_x_at	0.994759	1.06961	0.935628	0.714305	0.663718	1.45135	Grn	11	11	Mm.1568
1437502_x_at	0.511844	1.31143	1.17672	0.792466	0.582085	1.45502			0
1452555_at	0.79383	1.42483	0.78134	0.665927	0.705331	1.45851	Tpmt		0	Mm.349119
1436015_s_at	0.794605	1.17002	1.03538	0.737601	0.633126	1.45908			0
1428167_a_at	0.685759	1.13182	1.18242	0.721305	0.649094	1.45943	Mpzl1	1 H2.3	1	Mm.46438
1437073_x_at	0.804551	1.08931	1.10614	0.712863	0.657245	1.45974	Slc25a30		0
1457424_at	0.749315	1.04635	1.20434	0.663501	0.705384	1.46104	Eya1	1	1	Mm.250185
1431063_at	0.901671	0.986814	1.11151	0.702669	0.663614	1.46382	9330160A12	2 E5	2	Mm.38851
1419734_at	0.521686	1.67751	0.800808	0.452989	0.910668	1.46664	Actb	5	5	Mm.297
1438259_at	0.764756	1.17164	1.0636	0.70917	0.652596	1.46868			0
1417750_a_at	1.08367	0.943374	0.972955	0.730227	0.628097	1.4724	Mscp	14 D1	14	Mm.293635
1439419_at	0.681271	1.15978	1.15895	0.652006	0.70527	1.47354			0	Mm.133393
1417185_at	1.07934	1.01201	0.908647	0.701277	0.655032	1.47459	Ly6a	15	15	Mm.263124
1436051_at	0.989096	0.972124	1.03878	0.629078	0.723476	1.47868	Myo5a	9	9	Mm.3645
1442124_at	1.10343	0.941972	0.954602	0.704132	0.647566	1.47962		4	4	Mm.32305
1434875_a_at	0.925828	1.0241	1.05008	0.735392	0.612759	1.48351			0
1438852_x_at	0.829511	1.08487	1.08562	0.718796	0.626849	1.48628	Mcm6	1	1	Mm.4933
1438633_x_at	0.757509	1.04139	1.20111	0.705646	0.638692	1.48772	Lasp1	11	11	Mm.271967
1456046_at	1.05667	1.01987	0.923453	0.657878	0.686248	1.48796	C1qr1	2	2	Mm.681
1454617_at	1.03936	0.94157	1.01907	0.733462	0.610448	1.48819	Arrdc3	13	13	Mm.271765
1436971_x_at	0.670609	1.15841	1.17098	0.737076	0.606705	1.48834			0
1430742_a_at	0.658788	1.12921	1.21201	0.664305	0.677283	1.49077	4921511F01Rik	3 A3	3	Mm.330943
1416290_a_at	0.674726	1.25293	1.07234	0.708134	0.633291	1.49095	Psmc4	7	7	Mm.302424
1434503_s_at	0.826773	1.14278	1.03045	0.704621	0.635621	1.49227			0
1456576_x_at	0.930884	1.12118	0.947939	0.664807	0.675082	1.49266			0
1459170_at	1.02918	0.927977	1.04284	0.594852	0.743463	1.49442	Foxo1		0	Mm.316281
1455269_a_at	1.00388	1.08976	0.906363	0.698869	0.638404	1.49558	Coro1a	7	7	Mm.290482
1436145_at	0.931362	0.995316	1.07332	0.691991	0.644996	1.4959			0	Mm.321068
1452083_a_at	0.662236	1.16253	1.17523	0.697327	0.637105	1.49877	Pja1	X	20	Mm.8211
1437234_x_at	0.963417	1.09352	0.943059	0.683388	0.649856	1.5001			0
1440587_at	0.998881	1.03716	0.963955	0.656742	0.675268	1.50149			0	Mm.215277
1456175_a_at	0.685537	1.23369	1.08077	0.756978	0.573485	1.50324			0
1441732_at	1.22221	0.933581	0.844209	0.642049	0.688349	1.50331			0	Mm.32778
1451113_a_at	0.722741	1.06008	1.21718	0.66231	0.66786	1.50357	Ik	18 B2	18	Mm.30234
1454889_x_at	1.07697	0.988193	0.934839	0.661036	0.668304	1.50451	C630016B22Rik	10 C2	10	Mm.23047
1416713_at	1.16895	0.954031	0.87702	0.651113	0.678119	1.50463	2700055K07Rik	8 D3	8	Mm.29358
1436188_a_at	0.990939	1.05754	0.951516	0.693762	0.634776	1.50541	Ndr4	8	8	Mm.29846
1430181_at	0.550601	1.3482	1.10119	0.68449	0.643779	1.50572	1700026P10Rik	15 F1	15	Mm.107718
1457014_x_at	0.766362	1.38859	0.845047	0.674392	0.653272	1.5064			0
1439006_x_at	0.643862	1.31111	1.04502	0.675422	0.652062	1.50661	AW260253	X A3.1	20	Mm.72979
1422727_at	0.669871	1.15416	1.17597	0.661724	0.665345	1.50708	Nme5	18 B1	18	Mm.275430
1424713_at	1.17659	0.957691	0.865722	0.67757	0.649047	1.50759	Calml4	9 C	9	Mm.28623
1460487_at	0.726699	0.99374	1.27956	0.727015	0.59949	1.50772			0	Mm.278027
1439474_x_at	0.677837	1.41041	0.911754	0.660322	0.666054	1.50787			0
1420158_s_at	0.579246	1.43572	0.985031	0.622279	0.703767	1.50824	Abcf1	17 B1	17	Mm.329022
1432352_at	0.791553	1.23451	0.973937	0.637388	0.688528	1.50839	5730405I09Rik	18	18	Mm.304724
1455164_at	0.998583	1.00115	1.00027	0.664579	0.661249	1.50849	Cdgap	16 A1	16	Mm.268397
1437313_x_at	0.589686	1.10077	1.30954	0.690499	0.635164	1.50868	Hmgb2	8 B2	8	Mm.279998
1445664_at	0.829319	1.14342	1.02726	0.667006	0.658603	1.50874			0	Mm.216304
1448921_a_at	0.711644	1.14773	1.14063	0.622507	0.702453	1.50948	Mrps9	1 B	1	Mm.252982
1438953_at	1.14579	0.896515	0.957691	0.664834	0.659662	1.51001	Figf	X	20	Mm.297978
1440816_x_at	0.836846	1.19543	0.96772	0.697824	0.626458	1.51025			0
1456701_at	0.611022	1.05952	1.32945	0.623177	0.700078	1.51143	B230208H17Rik	2 A3	2	Mm.29600
1440181_at	0.745261	1.12896	1.12578	0.658333	0.664488	1.51192		12 C3	12	Mm.29367
1418282_x_at	1.29076	0.821807	0.887434	0.687326	0.635156	1.51231	Serpina1b	12	12	Mm.312587
1420087_at	0.737539	1.22597	1.03649	0.697799	0.624159	1.51291	Fzd3	14	14	Mm.243722
1434484_at	1.06744	1.10081	0.83175	0.684223	0.637461	1.51322	1100001G20Rik	11 C	11	Mm.902
1436862_at	0.680726	1.03452	1.28476	0.630389	0.689926	1.51479	Doc2a		0
1433597_at	0.88115	1.27186	0.846994	0.616693	0.702582	1.51598	9430010O03Rik	8 A1.1	8	Mm.251655
1428206_at	0.683779	1.22078	1.09544	0.653988	0.665137	1.51616	D11Ertd461e	11	11	Mm.22361
1440662_at	1.10894	0.986863	0.904199	0.660718	0.65807	1.51654			0	Mm.114113
1434292_at	1.05986	1.0217	0.91844	0.658354	0.660117	1.51691	A930034L06Rik	2 H2	2	Mm.294494
1447903_x_at	1.01575	1.0094	0.97485	0.738014	0.579385	1.51814			0
1438511_a_at	0.974433	0.961476	1.06409	0.668971	0.648371	1.51821			0
1452347_at	1.12051	0.943412	0.936078	0.651115	0.665884	1.5186	Mef2a	7	7	Mm.132788
1420195_at	0.643634	0.925249	1.43112	0.660413	0.655647	1.51969			0
1447774_x_at	1.00357	1.08524	0.911195	0.672311	0.643319	1.52018			0
1429478_at	1.00886	1.02094	0.9702	0.662996	0.650622	1.52251	6720463M24Rik	14 E2.1	14	Mm.23503
1441943_x_at	0.562302	1.03523	1.40246	0.706208	0.607284	1.52266			0
1459961_a_at	1.09672	0.939201	0.964075	0.651268	0.661587	1.5234			0
1436905_x_at	0.964219	1.05598	0.979796	0.65836	0.65428	1.52365	Laptm5	4 D2.3	4	Mm.271868
1451199_at	0.616513	1.29334	1.09014	0.733201	0.579203	1.52392	4930470H18Rik	16 A1	16
1451736_a_at	0.843368	1.13739	1.01924	0.718541	0.591626	1.52652	Map2k7	8 A1.1	8	Mm.3906
1454708_at	1.01011	1.06041	0.929475	0.697308	0.612055	1.52746	Ablim1	19	19	Mm.244618
1449434_at	0.874571	1.07386	1.05156	0.659158	0.648286	1.5297	Car3	3	3	Mm.300
1425398_at	1.11321	0.917486	0.969306	0.66428	0.64278	1.53015	Hist1h2bc	13 A3.1	13	Mm.314098
1447654_at	0.600578	1.18399	1.21543	0.748388	0.558184	1.53072			0
1437719_x_at	0.806912	1.27019	0.922897	0.713323	0.593047	1.53096	A230046K03Rik	10 C1	10	Mm.278577
1433534_a_at	0.435048	1.36716	1.19779	0.658739	0.64724	1.53142	Cct2	10 D2	10	Mm.247788
1420394_s_at	1.00582	0.935226	1.05895	0.644505	0.659458	1.53379	Gp49b	10	10	Mm.34408
1417714_x_at	1.05583	0.990977	0.953195	0.595639	0.708093	1.53406	Hba-a1	11	11	Mm.196110
1425643_at	0.864754	1.07218	1.06306	0.645427	0.657921	1.53451	Gypa	8	8	Mm.13123
1458460_at	0.850259	1.08278	1.06696	0.661332	0.641864	1.53469			0	Mm.287796
1425922_a_at	0.577438	0.973368	1.44919	0.749375	0.553153	1.53548	Nmyc1	12	12	Mm.16469
1434799_x_at	0.873766	1.08672	1.03952	0.625541	0.676963	1.5355	Aldo1	7 F4	7	Mm.275831
1426615_s_at	0.884538	1.02254	1.09292	0.653518	0.648893	1.53561	Ndr4	8	8	Mm.29846
1449001_at	1.19054	0.916914	0.892551	0.642189	0.659637	1.5363	Ivd	2	2	Mm.6635
1448612_at	0.779443	1.31738	0.903181	0.641691	0.660077	1.53637	Sfn	4	4	Mm.44482
1425028_a_at	1.07885	0.948772	0.97238	0.655253	0.646359	1.53656	Tpm2	4 A5	4	Mm.646
1416010_a_at	0.956928	1.08038	0.962689	0.622346	0.679157	1.53669	Ehd1	19	19	Mm.30169
1429669_at	0.891745	0.918094	1.19016	0.653851	0.646513	1.53803	4930488L21Rik	8 C5	8
1438443_at	0.795147	1.12963	1.07523	0.658895	0.641417	1.53809	Zfp288	16	16	Mm.116906
1440700_a_at	0.523215	1.58905	0.887734	0.637541	0.662695	1.53818	Arhgef18	8 A1.1	8	Mm.350215
1452481_at	0.668698	1.18648	1.14482	0.642038	0.658002	1.53841	B230205M18	2 E5	2	Mm.215156
1440372_at	1.07816	0.917578	1.00426	0.652772	0.646438	1.5394			0	Mm.101938
1451065_a_at	0.73157	0.961909	1.30652	0.69941	0.599575	1.53966	Ddx39	8 C2	8	Mm.28222
1418415_at	0.945583	0.981952	1.07246	0.71336	0.585434	1.53989	Hoxb5	11	11	Mm.207
1438312_s_at	0.99093	1.0606	0.948473	0.622874	0.674471	1.54161	LTBP-3		0
1435493_at	0.929319	1.00419	1.06649	0.667581	0.629414	1.54203	5730453H04Rik	13 A3.3	13	Mm.203911
1447977_x_at	0.529308	1.26452	1.20617	0.678488	0.61809	1.54252			0
1438984_x_at	0.58106	1.1861	1.23284	0.689833	0.603264	1.54667	Psmb4	3	3	Mm.368
1445910_at	0.76755	0.953651	1.2788	0.66081	0.631955	1.54707			0	Mm.353057
1438245_at	1.17713	0.956232	0.866637	0.654602	0.637719	1.5476			0	Mm.136479
1456307_s_at	0.928138	1.13581	0.936052	0.645938	0.646257	1.54775	Adcy7	8	8	Mm.288206
1419738_a_at	1.02721	1.01326	0.959534	0.653705	0.638087	1.54824	Tpm2	4 A5	4	Mm.646
1439857_at	0.934939	1.06286	1.0022	0.655091	0.636339	1.54867			0	Mm.30528
1420236_at	0.633235	0.953187	1.41358	0.651253	0.639726	1.54921			0
1439426_x_at	1.09386	1.01831	0.887832	0.669987	0.620895	1.54933	Lyzs	10	10	Mm.45436
1425910_at	0.639704	0.973665	1.38663	0.630983	0.65952	1.54978	Zrf2	5 A3	5	Mm.266312
1422177_at	0.76748	0.928568	1.30395	0.669798	0.619463	1.55128	Il13ra2	X	20	Mm.20855
1416983_s_at	0.7638	1.16717	1.06903	0.678489	0.610559	1.55153	Foxo1	3	3	Mm.29891
1459665_s_at	0.902358	1.05568	1.04196	0.637661	0.648357	1.55519	Mrvi1	7	7	Mm.250023
1432762_at	0.731966	1.05346	1.21457	0.663778	0.620365	1.55746	9530025H10Rik	18	18	Mm.118486
1439428_x_at	0.600607	1.08392	1.31548	0.646928	0.63591	1.55904	Gmds	13 A3.2	13	Mm.247143
1454726_s_at	0.870883	1.0617	1.06742	0.65093	0.630918	1.56025	AW456874	13 A5	13	Mm.315089
1423600_a_at	0.828464	0.937014	1.23452	0.596476	0.684783	1.56096	Tcof1	18	18	Mm.2215
1425120_x_at	0.515247	1.25721	1.22754	0.684171	0.596939	1.56115	1810023F06Rik	12 E	12	Mm.298416
1439381_x_at	0.881971	1.09552	1.02251	0.641312	0.639266	1.56179			0
1436297_a_at	0.857927	1.15042	0.991656	0.694905	0.583547	1.56439	Grina	15 D3	15	Mm.41665
1439269_x_at	0.847778	1.14379	1.00843	0.618827	0.658967	1.5652			0
1439278_at	1.02341	1.05561	0.920982	0.666263	0.611437	1.56531	Zfp288	16	16	Mm.116906
1459917_at	1.19344	0.921364	0.885193	0.658733	0.618627	1.56573		11	11	Mm.25583
1434820_s_at	1.07203	0.941818	0.986147	0.626755	0.650202	1.56622			0
1454881_s_at	1.07781	0.998714	0.923475	0.669436	0.606839	1.56706	Upk3b	5 G2	5	Mm.3089
1448057_at	0.947664	1.06304	0.989299	0.636199	0.63918	1.56816			0
1437843_s_at	0.998594	1.06658	0.934831	0.602357	0.671206	1.5704	Nupl1		0
1452982_at	1.0815	0.956387	0.962116	0.618776	0.654261	1.57105	Igf1r	7	7	Mm.275742
1441837_at	0.727516	0.986285	1.2862	0.652051	0.620241	1.57197	Chrnb2	3	3	Mm.35088
1437027_x_at	0.784583	1.15875	1.05667	0.681549	0.590072	1.5728			0
1439833_at	1.04087	0.949434	1.00969	0.646181	0.624939	1.57341			0	Mm.259300
1448595_a_at	0.924645	1.02105	1.05431	0.699958	0.569013	1.57608	Rex3	X	20	Mm.14768
1445445_s_at	0.671238	1.08438	1.24438	0.624842	0.643634	1.5767	Prkcl1	8 C2	8	Mm.213000
1418726_a_at	1.00785	0.964454	1.0277	0.664763	0.603037	1.57754	Tnnt2	1	1	Mm.247470
1456601_x_at	0.586499	1.21586	1.19765	0.592646	0.674637	1.57818	Fxyd2	9 A5.2	9	Mm.22742
1454672_at	1.30234	0.856926	0.840734	0.629838	0.637192	1.57849	Nefl	14	14	Mm.1956
1445391_at	0.840683	1.08363	1.07568	0.658431	0.608212	1.57898	Diap1	18	18	Mm.195916
1416874_a_at	0.678398	1.27547	1.04613	0.638115	0.628493	1.57902	5730511K23Rik	7 A3	7	Mm.7916
1448263_a_at	0.990082	1.04941	0.960513	0.604003	0.662159	1.57958	Cn2	18 E4	18	Mm.29646
1460418_x_at	0.622276	0.83104	1.54668	0.616715	0.648816	1.58036	H2-T18	17	17	Mm.14109
1449390_at	0.597168	1.4346	0.968232	0.679926	0.584139	1.5822	2610029K21Rik	3 F1	3	Mm.46029
1420693_at	1.0931	0.942293	0.964607	0.607946	0.654961	1.58365	Myom1; D430047A17Rik	17 E1.3	17	Mm.4103
1460238_at	1.0427	1.04192	0.915372	0.639598	0.623113	1.58389	Msln	17 A3.3	17	Mm.17510
1453134_at	0.878367	1.06501	1.05662	0.656839	0.604177	1.58602	Pik3ca	3	3	Mm.260521
1446598_at	1.08749	0.967093	0.94542	0.606438	0.654374	1.58628			0	Mm.344046
1430379_at	1.1776	1.00806	0.814337	0.616122	0.642741	1.58874			0	Mm.160141
1437851_x_at	0.792863	1.14009	1.06705	0.655588	0.599963	1.59293			0	Mm.315373
1425878_at	0.666324	1.04143	1.29225	0.607371	0.647591	1.59367	Cabp4	19 A	19	Mm.70121
1452348_s_at	0.812845	1.01049	1.17666	0.660047	0.594769	1.59386	Ifi205	1	1	Mm.255414
1424130_a_at	1.09272	1.01427	0.893006	0.661449	0.592261	1.59527			0
1452107_s_at	1.02301	1.02431	0.952681	0.636489	0.615808	1.59706			0
1455809_x_at	0.668399	1.18334	1.14826	0.675651	0.576476	1.59728			0
1434944_at	1.14778	0.966905	0.885311	0.649448	0.602479	1.59754	Dm15	7	7	Mm.6529
1438557_x_at	0.732089	1.20227	1.06564	0.62566	0.625992	1.59789			0
1419491_at	0.601957	0.962114	1.43593	0.624395	0.625891	1.59963	Defb1	8	8	Mm.5341
1425848_a_at	0.84334	1.20736	0.949301	0.633451	0.616686	1.59982	2310043K02Rik	8 A3	8	Mm.23916
1426270_at	0.908395	1.03432	1.05729	0.619388	0.630232	1.60049	Smc5l1	19 B	19	Mm.23267
1443848_at	0.891196	1.13654	0.972264	0.691344	0.558155	1.60064			0	Mm.294490
1422486_a_at	0.964974	1.05593	0.979096	0.642391	0.605352	1.6029	Madh4	18	18	Mm.100399
1456379_x_at	0.947192	0.787212	1.2656	0.628685	0.618056	1.60418			0
1460561_x_at	1.08871	0.962855	0.94844	0.600804	0.644812	1.60563			0
1452349_x_at	1.10053	0.903751	0.995721	0.609266	0.634911	1.60749	Ifi205	1	1	Mm.255414
1449577_x_at	0.916648	0.98461	1.09874	0.619806	0.622026	1.61052	Tpm2	4 A5	4	Mm.646
1456312_x_at	1.09387	0.994972	0.911155	0.68252	0.556095	1.61471	Gsn	2	2	Mm.21109
1435640_x_at	0.776758	1.30987	0.913372	0.616417	0.622089	1.61485			0
1444326_at	0.838512	1.06827	1.09322	0.596979	0.641144	1.61535			0
1438169_a_at	0.89343	1.0403	1.06627	0.682282	0.555719	1.61551			0
1426278_at	1.05169	0.985155	0.96316	0.656972	0.580991	1.61556	2310061N23Rik	12 E	12	Mm.271275
1439198_at	0.972302	1.06605	0.961646	0.63115	0.606217	1.61633	Ptk2		0	Mm.33072
1459976_s_at	0.941635	1.16549	0.89287	0.629689	0.60623	1.61823			0
1433792_at	0.625758	0.964763	1.40948	0.609783	0.625758	1.61872	AW491344	6	6	Mm.347929
1451147_x_at	0.729208	1.12053	1.15026	0.710028	0.525008	1.61939	AI481750	15 E1	15	Mm.22524
1438574_at	0.81706	1.28717	0.89577	0.625759	0.607665	1.6215			0	Mm.329688
1457647_x_at	0.697245	1.10465	1.1981	0.634462	0.598661	1.6219			0	Mm.45523
1437611_x_at	0.752878	1.09456	1.15256	0.623773	0.6081	1.62354	Kif2c	4 D2.1	4	Mm.247651
1418600_at	1.09876	0.943136	0.958109	0.612561	0.619224	1.62366	Klf1	8	8	Mm.4847
1435441_at	0.783673	1.13044	1.08589	0.653006	0.578206	1.62442	Ablim2	5 B2	5	Mm.254446
1455696_a_at	0.83044	1.17011	0.999445	0.676638	0.553524	1.6258	Prpf4b	13 A5	13	Mm.10027
1443732_at	0.603521	1.25511	1.14136	0.607683	0.62219	1.62618			0	Mm.209610
1438709_at	1.08756	0.982361	0.930077	0.613648	0.615715	1.62686	6330406P08Rik	11 E1	11	Mm.348000
1435219_x_at	0.619714	1.22449	1.15579	0.610995	0.617819	1.62759	Becn1	11 D	11	Mm.178947
1439452_x_at	0.701821	1.21353	1.08464	0.655962	0.571072	1.62995	Dnpep	1 C4	1	Mm.24680
1437853_x_at	1.07887	0.950458	0.970677	0.612959	0.611853	1.6329			0
1455912_x_at	0.554729	1.1925	1.25277	0.594219	0.628185	1.63612			0
1424014_at	0.700424	1.19434	1.10524	0.599093	0.622133	1.6377	2900092E17Rik	7 F3	7	Mm.345385
1435190_at	0.985501	0.90433	1.11017	0.613476	0.606043	1.63999	Chl1	6	6	Mm.251288
1435798_a_at	0.853402	1.00086	1.14574	0.636578	0.581592	1.64181	Sfrs14	8 B3.3	8	Mm.347611
1459981_s_at	0.711435	1.16795	1.12062	0.649068	0.568514	1.6426			0
1421375_a_at	1.02831	0.99019	0.981495	0.611287	0.604773	1.64466	S100a6	3	3	Mm.100144
1448392_at	1.04405	1.02072	0.935228	0.611496	0.603967	1.64546	Sparc	11	11	Mm.291442
1447894_x_at	1.24412	0.834228	0.921656	0.57072	0.644659	1.64558	Vps52	17 B1	17	Mm.296044
1439768_x_at	0.715204	1.01964	1.26515	0.655414	0.559446	1.64628			0
1437172_x_at	0.498	1.24278	1.25922	0.682613	0.531146	1.64777			0
1424386_at	0.656084	1.06666	1.27726	0.628626	0.583924	1.64942	BC020184	18 B1	18	Mm.293588
1417278_a_at	0.569838	1.42994	1.00022	0.555855	0.656036	1.65031	Nkd1	8 C3	8	Mm.30219
1429245_at	0.627686	1.27212	1.10019	0.629219	0.579869	1.65414	1810009N02Rik		0	Mm.31229
1446676_at	0.625883	1.15242	1.22169	0.624844	0.584241	1.65414		10 C1	10	Mm.111063
1429983_at	0.530255	1.38688	1.08287	0.639672	0.568647	1.65519	2010002M09Rik	3	3	Mm.57938
1436907_at	1.12588	0.927358	0.946758	0.628182	0.579981	1.65541	Nav1	1 E4	1	Mm.34977
1457252_x_at	0.861523	1.13405	1.00442	0.647694	0.560235	1.65573			0
1448113_at	0.646634	1.33225	1.02112	0.621592	0.586226	1.65588	Stmn1	4	4	Mm.271947
1428781_at	1.15853	0.913473	0.927995	0.627814	0.579528	1.65653	1110014F24Rik	7 A3	7	Mm.30138
1456948_at	1.10885	0.939821	0.951325	0.599731	0.607526	1.65665	Ap4e1	2 F1	2	Mm.134045
1429831_at	1.04619	0.929015	1.0248	0.557903	0.648627	1.65765	Pik3ap1	19 C3	19	Mm.313536
1447693_s_at	0.93513	1.07695	0.987922	0.660206	0.545315	1.65903			0
1433533_x_at	0.734919	1.17401	1.09107	0.634112	0.570393	1.66043	Prkag1	15	15	Mm.6670
1457812_at	1.26655	0.879883	0.853563	0.558847	0.645507	1.66064			0
1443867_at	0.606189	1.14142	1.25239	0.655822	0.547844	1.66159			0
1423295_at	0.473626	1.21021	1.31616	0.654745	0.54793	1.66296	Tm9sf2	14 E5	14	Mm.275191
1433551_at	1.06721	0.983471	0.949315	0.592587	0.609358	1.66397	AI427515	8 E1	8	Mm.334825
1421326_at	0.844406	1.00667	1.14892	0.619363	0.580999	1.66616	Csf2rb1	15	15	Mm.235324
1428108_x_at	1.13619	0.987303	0.876504	0.603694	0.59597	1.66713	1110063G11Rik	1 E4	1	Mm.273785
1456077_x_at	0.841157	1.16884	0.989999	0.618152	0.581325	1.66739			0
1433837_at	1.08374	0.930082	0.986179	0.596705	0.602595	1.66764	8430408G22Rik	6 F1	6	Mm.38231
1436984_at	0.978702	1.06568	0.955616	0.625622	0.573251	1.66823	abl/interactor2; abi2		0	Mm.31550
1440819_s_at	0.831764	1.16871	0.999525	0.584785	0.61224	1.67081	BC059842	4 D2.1	4	Mm.331816
1449366_at	1.2231	0.844086	0.932814	0.595728	0.60073	1.6716	Mmp8	9 A1	9	Mm.16415
1460214_at	1.05913	0.936876	1.004	0.599462	0.596529	1.67225	Pcp4	16	16	Mm.5023
1441814_s_at	0.690634	1.10308	1.20628	0.579679	0.615069	1.67399	2400006N03Rik	11 B4	11	Mm.275691
1445702_x_at	0.85599	1.02593	1.11807	0.610266	0.583487	1.67539			0
1439221_s_at	0.707589	1.44997	0.84244	0.601936	0.59146	1.67589	Tnfrsf5	2	2	Mm.271833
1456642_x_at	0.864719	1.10945	1.02583	0.619314	0.571777	1.67913			0
1440091_at	1.16179	0.905082	0.933132	0.574671	0.613817	1.68281	Mrg1	2	2	Mm.247566
1448991_a_at	1.01515	1.00253	0.982321	0.562233	0.626139	1.68297	Ina	19 C3	19	Mm.276251
1440830_at	1.07605	1.03737	0.886574	0.593601	0.593778	1.68438	8430401C09Rik	17 B3	17	Mm.23478
1442214_at	1.0937	1.01392	0.892384	0.596794	0.589536	1.68587			0	Mm.127686
1418670_s_at	1.19172	0.949823	0.858459	0.604304	0.581852	1.68612	Hspg2	4	4	Mm.273662
1451124_at	0.931859	1.26126	0.806881	0.576845	0.608336	1.68751	Sod1	16	16	Mm.276325
1420310_at	0.939287	1.28364	0.777068	0.575748	0.609307	1.68769			0
1456568_at	0.498493	1.38324	1.11827	0.598591	0.584848	1.68999	Gsn	2	2	Mm.21109
1420205_at	0.502973	1.28946	1.20757	0.60978	0.573581	1.6901			0
1458007_at	0.94883	0.897301	1.15387	0.658254	0.524736	1.69063	Myo1b	1	1	Mm.3390
1435938_at	0.864594	1.03159	1.10382	0.560961	0.621006	1.6921			0	Mm.45502
1439465_x_at	0.851393	1.42794	0.720668	0.500806	0.679544	1.69441	2310016E02Rik	5 B1	5	Mm.21450
1417222_a_at	0.427725	1.35327	1.21901	0.61641	0.562239	1.69686	2310075C12Rik	9 A1	9	Mm.283293
1437528_x_at	0.889614	1.0464	1.06398	0.596212	0.581084	1.69881			0
1451675_a_at	1.17201	0.915877	0.91211	0.592115	0.583432	1.70133	Alas2	X	20	Mm.302724
1457282_x_at	0.427096	1.05206	1.52084	0.639948	0.534665	1.70269	Tubgcp5	7 B4	7	Mm.284306
1444628_at	1.02557	0.944473	1.02996	0.570159	0.601956	1.70632	Adam33	2	2	Mm.108550
1454772_at	0.953322	1.12455	0.92213	0.604093	0.565976	1.7093	A330064G03Rik	2 F1	2	Mm.215860
1452287_at	0.972726	1.027	1.00028	0.592426	0.577219	1.70992	Msi1h	5	5	Mm.5077
1418573_a_at	0.837355	1.23093	0.931712	0.565502	0.603904	1.71027	Raly	2	2	Mm.281828
1434670_at	1.13003	0.937313	0.932652	0.590441	0.578684	1.71068			0
1447817_at	0.582377	1.13217	1.28545	0.535336	0.632829	1.71209	2310046M24Rik	19 C3	19	Mm.292089
1427186_a_at	1.05285	0.873936	1.07321	0.558149	0.609435	1.71294	Mef2a	7	7	Mm.132788
1449147_at	0.82412	1.188	0.987877	0.627898	0.539064	1.71385	Chst1	2	2	Mm.38021
1448962_at	1.05781	1.0131	0.929089	0.599318	0.567086	1.71467	Myh11	16	16	Mm.250705
1424845_a_at	0.57149	1.23157	1.19694	0.597528	0.568541	1.71516	BC027174	11	11	Mm.260314
1447174_at	1.32508	0.840491	0.834432	0.589776	0.574112	1.71838			0	Mm.208882
1420546_at	1.18355	1.01615	0.800294	0.58098	0.582065	1.71962	Th	7	7	Mm.1292
1423760_at	0.988389	1.05187	0.959743	0.587294	0.574636	1.72127	Cd44	2	2	Mm.330428
1448775_at	1.04797	0.927642	1.02439	0.597184	0.564249	1.72201	Ifi203	1	1	Mm.261270
1456585_x_at	0.753759	1.27011	0.976127	0.58715	0.574016	1.72241			0
1436937_at	0.855666	1.11331	1.03103	0.604579	0.555285	1.72434	6720477E09Rik	9 F3	9	Mm.326411
1440719_at	0.686255	1.33008	0.983666	0.598301	0.560433	1.72602	Gle1l	2 B	2	Mm.275121
1442058_s_at	0.532068	1.16585	1.30209	0.600661	0.5571	1.72747	Psmc3ip	11 D	11	Mm.18344
1434376_at	0.835197	1.0945	1.0703	0.585653	0.571503	1.72838	Cd44	2	2	Mm.330428
1450009_at	1.06777	0.967	0.965227	0.585518	0.570148	1.7306	Ltf	9	9	Mm.282359
1441679_at	1.15791	0.933015	0.909072	0.533925	0.620268	1.73281			0
1456003_a_at	0.644289	1.22198	1.13373	0.548318	0.604974	1.73417	Slc1a4	11	11	Mm.6379
1451440_at	0.767101	1.18231	1.05059	0.639901	0.51192	1.73638	Chodl	16 A1	16	Mm.77895
1437171_x_at	0.807853	1.14629	1.04585	0.573718	0.57794	1.73663	Gsn	2	2	Mm.21109
1450683_at	0.71425	1.2274	1.05835	0.544713	0.606007	1.73804	Tagln3	16 A1	16	Mm.24183
1456864_at	1.02632	0.990197	0.983478	0.67313	0.47703	1.73889	BC002059	17 A3.1	17	Mm.255974
1424781_at	0.851533	1.03307	1.1154	0.591164	0.558563	1.73954	D10Ucla1	10	10	Mm.41272
1457610_at	0.480558	1.25082	1.26862	0.552562	0.596689	1.74026			0
1436994_a_at	0.655322	1.22831	1.11637	0.620945	0.527368	1.74169	Hist1h1c	13 A3.1	13	Mm.193539
1439296_at	0.592209	1.41619	0.991601	0.547564	0.598117	1.74569	Plp2	X	20	Mm.18565
1442316_x_at	1.24227	0.798174	0.959557	0.542986	0.600461	1.7491			0
1447623_s_at	1.10197	0.984792	0.913238	0.645124	0.495101	1.75404	Prkcm	12 B3	12	Mm.282880
1456662_at	0.981541	1.09363	0.924825	0.605025	0.533037	1.75737			0	Mm.283835
1420809_a_at	0.566442	1.20879	1.22477	0.622388	0.514827	1.75868	1500003O03Rik	2 E5	2	Mm.214765
1423280_at	1.14167	0.978413	0.879912	0.568299	0.566303	1.76273	Stmn2	3	3	Mm.29580
1438855_x_at	0.763318	1.09266	1.14403	0.514221	0.620372	1.76275			0
1430008_x_at	0.608714	1.01307	1.37821	0.581325	0.550381	1.76724	Speer5-ps1; SPEER-5	10 B2	10	Mm.87073
1437126_at	0.888738	0.875986	1.23528	0.593258	0.538173	1.76767			0
1444303_at	0.61011	1.34525	1.04464	0.585786	0.545354	1.76813			0	Mm.108687
1456055_x_at	1.08508	0.990885	0.924032	0.544527	0.584938	1.77075	Pold1	7	7	Mm.16549
1448260_at	1.27792	0.872436	0.849642	0.51124	0.616716	1.77312	Uchl1	5	5	Mm.29807
1433417_at	0.484542	1.12411	1.39135	0.52418	0.603014	1.77432	8030497O21Rik		0
1456818_at	0.459512	1.31842	1.22207	0.586835	0.539972	1.77493	A930015B13Rik	18 B3	18	Mm.150401
1423537_at	1.09433	1.03378	0.871892	0.547678	0.577037	1.77823	Gap43	16	16	Mm.1222
1447699_at	0.644736	0.962379	1.39288	0.549229	0.573333	1.78164			0	Mm.126923
1427866_x_at	0.728895	1.14314	1.12796	0.581949	0.540485	1.78184			0
1424610_at	0.793312	1.11912	1.08757	0.582565	0.539664	1.78217	G430055L02Rik	2 B	2	Mm.245739
1417788_at	1.18856	0.972402	0.839042	0.580726	0.53951	1.78534	Sncg	14	14	Mm.282800
1443673_x_at	1.06954	0.901151	1.02931	0.512548	0.606776	1.78679			0
1436948_a_at	0.743533	1.14153	1.11493	0.566862	0.550948	1.78921			0
1455393_at	1.15118	0.884861	0.963959	0.585263	0.53176	1.79047	Cp	3	3	Mm.13787
1436991_x_at	0.810682	1.17866	1.01065	0.571272	0.541705	1.79698	Gsn	2	2	Mm.21109
1419691_at	1.17956	0.914033	0.906405	0.605826	0.506059	1.79875	Camp	9	9	Mm.3834
1434067_at	0.849476	1.0741	1.07642	0.573296	0.537702	1.80018			0
1438316_a_at	0.663688	1.36673	0.969581	0.593926	0.517017	1.80027	BC027663	8 C5	8	Mm.277871
1420076_at	0.545669	1.37268	1.08165	0.557061	0.553814	1.80038			0
1450084_s_at	0.621663	1.16645	1.21188	0.558426	0.551626	1.80172	Ivns1abp	1 G2	1	Mm.33764
1427151_at	0.459023	1.25965	1.28132	0.609464	0.497174	1.80728	4732486I23Rik	2 E3	2	Mm.274314
1451991_at	0.868859	0.963363	1.16778	0.535985	0.564114	1.81802	Epha7	4	4	Mm.257266
1460116_s_at	0.721559	1.1014	1.17704	0.606012	0.492145	1.82123			0	Mm.200935
1418909_at	1.01912	1.13097	0.84991	0.589228	0.508734	1.82156	Ermap	4	4	Mm.290753
1425260_at	1.14133	0.918195	0.940473	0.548869	0.548938	1.82181	Alb1	5	5	Mm.16773
1433774_x_at	0.529365	1.21293	1.2577	0.554884	0.541372	1.82439	Cog1	11	11	Mm.182445
1433836_a_at	0.777924	0.887672	1.3344	0.484985	0.611083	1.8247	8430408G22Rik	6 F1	6	Mm.38231
1452487_x_at	0.51066	1.21134	1.278	0.540244	0.552931	1.82953	Pira3	7 A1	7	Mm.322168
1452666_a_at	1.20604	0.963083	0.830878	0.576466	0.516612	1.8297	1110063G11Rik	1 E4	1	Mm.273785
1430965_at	1.28298	0.871942	0.84508	0.5906	0.50127	1.83172			0
1440368_at	0.581279	1.21443	1.20429	0.544138	0.547553	1.83202			0	Mm.257444
1440182_at	0.471948	1.40278	1.12527	0.53987	0.546488	1.84101			0
1437584_at	1.16059	0.90361	0.935803	0.532143	0.550301	1.84767			0	Mm.293760
1436717_x_at	1.00043	1.04922	0.950349	0.514901	0.566672	1.84916	Hbb-y	7	7	Mm.288567
1440789_at	0.696278	1.29669	1.00703	0.514619	0.564839	1.85278	Neo1	9 B	9	Mm.42249
1418913_at	0.552239	1.11976	1.328	0.570712	0.506992	1.8558	Bhmt2	13	13	Mm.29981
1436853_a_at	0.954079	1.07897	0.966948	0.553992	0.521554	1.85952			0
1434505_a_at	0.474039	1.10538	1.42058	0.546566	0.526926	1.86308			0	Mm.334851
1452106_at	0.974516	1.08868	0.936801	0.567672	0.503583	1.86697			0
1431232_a_at	1.18651	0.97811	0.835379	0.557549	0.512974	1.86825			0
1437555_at	0.677673	1.27783	1.0445	0.524687	0.544781	1.87009			0
1460628_at	0.78284	1.18536	1.0318	0.548406	0.516997	1.87722	Tce1	17 A3.3	17	Mm.274794
1425505_at	1.0834	0.992054	0.924546	0.538462	0.524971	1.8807	Mylk	16 A1	16	Mm.247544
1451612_at	1.15849	0.975435	0.86608	0.50215	0.559641	1.88361	Mt1	8	8	Mm.192991
1458341_x_at	1.10339	0.916861	0.979751	0.517595	0.544056	1.88386			0
1440144_x_at	0.516704	1.06409	1.41921	0.600411	0.454506	1.89588			0	Mm.350866
1455938_x_at	0.420752	1.28145	1.29779	0.567452	0.485359	1.89968	Rad21	15 D3	15	Mm.182628
1430208_at	0.60376	1.27411	1.12213	0.543309	0.506916	1.90435	2410039E07Rik	11 D	11	Mm.158190
1423845_at	0.564913	1.29402	1.14106	0.504036	0.54608	1.90455	AI481750	15 E1	15	Mm.22524
1439415_x_at	0.512717	1.08554	1.40174	0.523588	0.525704	1.90605	Rps21	2 H4	2	Mm.289669
1441624_at	1.14651	0.901131	0.952357	0.482721	0.566358	1.90643			0	Mm.324110
1458335_x_at	0.586662	1.21241	1.20093	0.476876	0.5701	1.91026	2900073H19Rik	2 B	2	Mm.20273
1459589_at	0.6793	0.80648	1.51422	0.480095	0.56655	1.91087	Cryl1	14	14	Mm.25539
1435132_at	0.495509	1.11789	1.38661	0.499013	0.542684	1.91994	Disp1	1	1	Mm.326525
1455940_x_at	0.682394	1.28813	1.02948	0.506101	0.533097	1.92456	6330580J24Rik	9 F2	9	Mm.193395
1459054_at	0.520117	1.42134	1.05854	0.529126	0.503169	1.93743	BC035954	4 E2	4	Mm.89623
1435964_a_at	0.898919	1.05775	1.04333	0.565038	0.467056	1.93781			0	Mm.82938
1459860_x_at	0.961808	1.11141	0.926786	0.544251	0.484202	1.94467			0
1416187_s_at	0.453895	1.25028	1.29583	0.539839	0.488441	1.945	Pnrc2	4	4	Mm.29159
1452679_at	0.823367	1.04167	1.13497	0.557903	0.468185	1.94915			0	Mm.352246
1447744_s_at	0.521315	1.37877	1.09991	0.539327	0.486706	1.94926			0
1432198_at	0.976233	0.935402	1.08836	0.488107	0.537726	1.94963	6330414G02Rik	19	19	Mm.224013
1437036_at	0.517072	1.30647	1.17646	0.502975	0.519207	1.9566			0
1459725_s_at	0.300645	1.26171	1.43764	0.576034	0.44516	1.95849		17 A3.3	17	Mm.301415
1436737_a_at	0.734372	1.18936	1.07627	0.576146	0.44133	1.96565	Sorbs1	19	19	Mm.210815
1437194_x_at	0.911728	1.11881	0.969465	0.489408	0.526462	1.96876			0
1435137_s_at	0.741416	1.14316	1.11542	0.488459	0.522225	1.97886			0
1456011_x_at	1.03497	1.06841	0.896622	0.499218	0.510529	1.98069			0
1432566_at	0.564854	1.30231	1.13284	0.515453	0.492363	1.98449	1700129I15Rik	X	20	Mm.336243
1448419_at	1.1671	0.905578	0.927322	0.518778	0.486393	1.98971	1110023P21Rik	7 B1	7	Mm.22284
1447882_x_at	0.525985	0.944929	1.52909	0.516752	0.488333	1.98988			0
1423696_a_at	0.65835	1.18294	1.15871	0.51707	0.486454	1.99298	2400006A19Rik	14 A1	14	Mm.27591
1434420_x_at	0.597684	1.1295	1.27281	0.506721	0.484842	2.01702			0
1437726_x_at	0.687736	1.15395	1.15831	0.525169	0.465495	2.01885			0
1457470_at	0.995155	1.09726	0.907582	0.500181	0.486354	2.0273			0	Mm.36318
1429702_at	0.649177	1.09018	1.26065	0.467569	0.516385	2.03262			0	Mm.138210
1416646_at	1.23175	0.987781	0.780473	0.456968	0.5162	2.05515	Alb1	5	5	Mm.16773
1438555_x_at	0.735419	1.0309	1.23368	0.486119	0.486918	2.05542			0
1440824_at	0.487957	1.17617	1.33588	0.51512	0.456716	2.05796			0	Mm.155549
1418722_at	1.15356	0.886696	0.959743	0.459312	0.509273	2.06487	Ngp	9 F3	9	Mm.236225
1454714_x_at	1.0592	1.01547	0.92533	0.488588	0.479492	2.06594			0	Mm.350837
1450639_at	1.30809	0.721423	0.970488	0.447668	0.518864	2.06926	Slc28a2	2	2
1445705_x_at	0.500704	1.48024	1.01906	0.526086	0.437957	2.0746			0
1449326_x_at	0.494473	1.42517	1.08036	0.483411	0.478043	2.08018	Saa2	7	7	Mm.200941
1456471_x_at	1.01241	1.02518	0.962413	0.472636	0.478913	2.10184			0	Mm.350837
1416301_a_at	0.850419	1.11338	1.0362	0.519176	0.428788	2.10979	Ebf1	11	11	Mm.255321
1453124_at	1.02387	0.941793	1.03433	0.4552	0.490459	2.11493	Tnpo3	6	6	Mm.276381
1440773_at	1.06412	0.978764	0.957118	0.511687	0.433803	2.1153			0
1456014_s_at	0.93611	0.989793	1.0741	0.495785	0.448218	2.11864			0
1435113_x_at	1.03637	0.955829	1.0078	0.464804	0.476586	2.12452			0
1433757_a_at	0.777541	1.20781	1.01465	0.482394	0.454432	2.13487	Nisch	14 B	14	Mm.298728
1428437_at	0.921216	1.09873	0.980052	0.507516	0.426885	2.14041	2700023B17Rik	7 B1	7	Mm.276503
1436750_a_at	0.535145	1.09603	1.36883	0.52457	0.409399	2.1414	Oxct	15 A1	15	Mm.13445
1435399_at	0.969196	1.05969	0.971109	0.429055	0.504726	2.14183			0	Mm.34359
1440511_at	0.874903	1.04875	1.07635	0.454869	0.475954	2.14864			0
1439630_x_at	1.15785	0.932855	0.909295	0.478511	0.448679	2.15706	Sbsn	7A3	7	Mm.250717
1439144_at	0.427937	1.37983	1.19223	0.440738	0.481693	2.16818	Cwf19l1	19 C3	19	Mm.276109
1458354_x_at	0.483027	1.35292	1.16406	0.456227	0.46407	2.17321			0
1436823_x_at	1.0495	0.942409	1.00809	0.516703	0.402984	2.17465			0
1423152_at	1.05118	0.954734	0.994082	0.465574	0.443309	2.20051	Vapb	2	2	Mm.260456
1436392_s_at	0.462952	1.14838	1.38867	0.421312	0.486459	2.2032	Tcfap2c	2 H3-H4	2	Mm.3629
1439423_x_at	0.447859	1.2834	1.26874	0.486364	0.420065	2.20646	U46068	2 H1	2	Mm.3783
1424780_a_at	0.862704	1.17814	0.959157	0.468071	0.430846	2.2249	D10Ucla1	10	10	Mm.41272
1452907_at	1.25812	0.906605	0.835273	0.452017	0.435492	2.2535	Galc	12	12	Mm.5120
1452899_at	0.969581	1.00431	1.02611	0.457096	0.429507	2.2558	Rian; 5530401N18Rik	12 54.5 cM	0	Mm.293263
1427747_a_at	1.34028	0.861682	0.798034	0.44281	0.435937	2.27597	Lcn2	2	2	Mm.9537
1442712_at	0.460737	1.14732	1.39194	0.44679	0.430985	2.27849			0	Mm.55913
1419669_at	1.18385	0.931393	0.88476	0.417804	0.445925	2.31554	Prtn3	10	10	Mm.2364
1448664_a_at	0.683744	1.12199	1.19426	0.45396	0.408156	2.31987	Apeg1	1	1	Mm.275397
1459878_a_at	0.493952	1.19193	1.31412	0.419024	0.433228	2.34672	A430107O13Rik	6 A3.1	6	Mm.221404
1455494_at	0.717034	1.49605	0.786918	0.373122	0.476635	2.35362			0
1459771_x_at	0.386995	1.55549	1.05751	0.44715	0.3997	2.3617			0	Mm.132953
1437262_x_at	0.32694	1.23169	1.44137	0.49399	0.35163	2.36513	Bcas2	3 F2.2	3	Mm.104919
1444534_at	0.462523	1.48262	1.05486	0.473563	0.369956	2.37102		17 A3.3	17	Mm.291291
1423016_a_at	1.13376	0.960665	0.905571	0.379061	0.454174	2.40028	Gypa	8	8	Mm.13123
Pim1	0.990811	1.0153	0.993891	0.419387	0.409368	2.41326	Pim1	17	17	Mm.328931
1459897_a_at	1.1333	0.958848	0.907851	0.39359	0.434825	2.41425	Sbsn	7A3	7	Mm.250717
1421882_a_at	0.897134	1.08477	1.0181	0.416623	0.400366	2.44801	Elavl2	4	4	Mm.3823
1435284_at	0.798215	1.07272	1.12906	0.429169	0.374732	2.48787	reticulon 4		0	Mm.339763
1435222_at	1.09965	0.947415	0.95293	0.429146	0.372742	2.49411	Foxp1	6 D3	6	Mm.234965
1437060_at	0.852969	1.02715	1.11988	0.373216	0.400318	2.58554		14 D3	14	Mm.26456
1452939_a_at	0.622252	1.3684	1.00935	0.365296	0.40439	2.59846	1110020B03Rik	11 E1	11	Mm.253151
1426255_at	1.17802	0.855013	0.966966	0.310621	0.454758	2.61308	Nefl	14	14	Mm.1956
1419014_at	0.945344	0.968109	1.08655	0.378729	0.382507	2.6273	Rhag	17	17	Mm.12961
1436012_s_at	0.401217	1.38498	1.2138	0.403014	0.357827	2.62867	Scrn2	11	11	Mm.46189
1438239_at	1.09231	0.964176	0.943509	0.374806	0.379804	2.65038			0	Mm.24820
1450798_at	1.0787	0.991217	0.930088	0.345789	0.390991	2.71451	Tnxb	17	17	Mm.290527
1448752_at	1.04822	1.00425	0.947532	0.358036	0.376479	2.72288	Car2	3	3	Mm.1186
1460181_at	0.97783	0.965429	1.05674	0.36081	0.365441	2.75387	Stmn3	2 H4	2	Mm.2319
1419346_a_at	0.343445	1.22123	1.43532	0.371991	0.350493	2.76823	Svs5	2	2	Mm.140154
1422716_a_at	0.358206	1.36596	1.27584	0.377768	0.344702	2.76828	Acp1	12 A2	12	Mm.171337
1415960_at	1.06421	0.976426	0.959367	0.313414	0.397296	2.81409	Mpo	11	11	Mm.4668
1452231_x_at	1.05448	0.920357	1.02516	0.342136	0.367197	2.81955	Ifi205	1	1	Mm.255414
1457271_at	0.994424	1.08999	0.915586	0.366851	0.341386	2.82391		3 F2.3	3	Mm.297051
1419709_at	0.99221	1.03747	0.970324	0.345798	0.34854	2.88044	Stfa3	16	16	Mm.136573
1430979_a_at	1.05853	1.02813	0.913331	0.392766	0.296998	2.89954	Prdx2	8	8	Mm.334676
1428909_at	1.12296	0.979621	0.897417	0.321272	0.366363	2.90852			0
1440180_x_at	0.361425	0.6812	1.95738	0.319471	0.367033	2.91331			0
1459253_at	1.30157	1.00719	0.691241	0.323268	0.358068	2.93541			0	Mm.69353
1447729_s_at	0.29812	1.36642	1.33546	0.322933	0.357813	2.93795			0
1426906_at	1.02864	0.928135	1.04322	0.327595	0.351135	2.94668	Ifi205	1	1	Mm.255414
1443697_at	0.397566	1.29103	1.3114	0.35397	0.324336	2.94852			0	Mm.214313
1427871_at	0.343087	1.08672	1.57019	0.358188	0.315315	2.96955	Ptafr	4	4	Mm.89389
1442424_at	1.12235	0.723655	1.15399	0.346827	0.323736	2.98257			0	Mm.261376
1460129_at	1.12145	0.907274	0.971278	0.352802	0.312844	3.0046	Slc6a2	8	8	Mm.57040
1416464_at	1.05179	0.963465	0.984741	0.309898	0.352823	3.01786	Slc4a1	11	11	Mm.7248
1459073_x_at	0.305651	1.43717	1.25718	0.350838	0.310244	3.02534	FGF14		0	Mm.121022
1449978_at	0.299104	1.39407	1.30683	0.306886	0.349435	3.04729	Zfy1	Y	21	Mm.4324
1447802_x_at	0.481841	1.23681	1.28135	0.327179	0.321684	3.08232	AV099323	2	2
1459977_x_at	0.373295	1.01662	1.61009	0.324299	0.324299	3.08357			0
1455892_x_at	0.986089	0.996932	1.01698	0.311779	0.330411	3.11435			0
1424877_a_at	1.12158	0.993544	0.884873	0.305408	0.312415	3.23717	Alad	4	4	Mm.6988
1439834_at	0.338074	1.30359	1.35834	0.324969	0.27622	3.32674	2400009B08Rik	8 A1.1	8	Mm.277982
1438130_at	0.96004	1.01219	1.02777	0.313538	0.277058	3.38641	Taf15	11 C	11	Mm.181050
1458325_x_at	0.283709	1.5097	1.20659	0.29255	0.297891	3.3873	Bmf	2 E5	2	Mm.210125
1458349_s_at	0.257436	1.39024	1.35232	0.306152	0.283417	3.39231			0	Mm.183314
1442339_at	1.05729	0.923173	1.01954	0.28548	0.302268	3.40282	LOC268885	16 A1	16	Mm.187847
1436879_x_at	0.789408	1.02387	1.18672	0.303143	0.278702	3.43734	Alb1	5	5	Mm.16773
1449077_at	1.03073	0.968714	1.00055	0.278902	0.296127	3.47808	Eraf		0	Mm.218857
1447007_at	0.298654	1.47591	1.22544	0.286102	0.287126	3.48901	1700008I05Rik	X E3	20
1451886_at	0.30168	1.32133	1.37699	0.277788	0.290563	3.51896	Apeg1	1	1	Mm.275397
1437812_x_at	0.313029	1.20419	1.48278	0.301977	0.265071	3.52703			0
1452426_x_at	0.603429	1.26042	1.13615	0.286054	0.27037	3.59438			0
1456868_at	0.361538	1.29717	1.3413	0.28474	0.267061	3.6245			0
1419394_s_at	1.13744	0.978122	0.88444	0.270306	0.280223	3.63287	S100a8	3	3	Mm.21567
1460076_x_at	0.275518	1.53295	1.19153	0.267896	0.276463	3.67405			0
1447821_at	0.285261	1.425	1.28974	0.276234	0.262885	3.70976			0
1447889_x_at	0.300709	0.442312	2.25698	0.291004	0.246534	3.72066			0
1447902_at	0.227605	1.22449	1.5479	0.24053	0.296221	3.72612	Ppard	17	17	Mm.328914
1416645_a_at	0.964762	1.02493	1.01031	0.292581	0.229571	3.8303	Alb1	5	5	Mm.16773
1441840_x_at	0.271779	1.33802	1.3902	0.281188	0.236616	3.86246			0
1450631_x_at	0.291177	1.08206	1.62676	0.268911	0.24507	3.89119	Defcr6	8 A2	8	Mm.290584
1448756_at	1.02846	1.02874	0.9428	0.255083	0.254301	3.92631	S100a9	3	3	Mm.2128
1435761_at	0.972139	1.04686	0.981	0.250117	0.250117	3.99812	Stfa1	16	16	Mm.133872
1418199_at	1.40581	0.797644	0.796548	0.264942	0.233703	4.01086	Hemgn	4 B1	4	Mm.25793
1455853_x_at	0.270799	1.27046	1.45874	0.233496	0.246451	4.16712	Sas	10 D3	10	Mm.35650
1441935_at	0.232149	1.40564	1.36221	0.227011	0.234865	4.33017			0
1438632_x_at	0.234451	0.725587	2.03996	0.21977	0.222603	4.52107	Tnp1	1	1	Mm.661
1419106_at	0.191352	1.24061	1.56804	0.228911	0.191352	4.75892	2210409E12Rik	11 C	11	Mm.288885
1438937_x_at	0.728418	1.19749	1.07409	0.207209	0.201979	4.88773			0
1434502_x_at	0.87035	1.10948	1.02017	0.158105	0.179049	5.93201			0
1422320_x_at	0.179568	1.46344	1.35699	0.166196	0.138846	6.55649	Phxr5	7 E3	7	Mm.40447
1421144_at	0.882645	1.15579	0.961562	0.125216	0.147791	7.32581	Rpgrip1	14 C1	14	Mm.21662
1436643_x_at	1.05988	1.02335	0.916768	0.102806	0.106181	9.57	1810073K19Rik	7 A3	7	Mm.15781
1438936_s_at	1.14916	0.903366	0.947471	0.0751351	0.0991575	11.475			0
1431214_at	1.10256	0.95551	0.941926	0.0830358	0.0809468	12.1964			0

## Sheet: 1.5 fold up, E18.5 (2of3)
Supplementary Table S2B. Transcripts up-regulated by 1.5-fold or greater at e18.5.
Systematic	Normalized	Normalized	Normalized	Fold Change	Common	UniGene
1452656_at	1.29424	1.52251	1.52063	1.44579	Zdhhc2	Mm.34326
1456607_at	1.17006	1.60826	1.56123	1.44652	5730538E15Rik	Mm.274493
1440095_at	1.50837	1.50184	1.332	1.4474
1439059_at	1.18085	1.60847	1.56862	1.45265	BC031748	Mm.260106
1453288_at	1.16016	1.52157	1.67847	1.4534	9130025P16Rik	Mm.205201
1450295_s_at	1.50044	1.34691	1.5145	1.45395	D7Ertd458e	Mm.227506
1452080_a_at	1.32104	1.53099	1.51184	1.45462	Tes3	Mm.298486
1420923_at	1.25195	1.60966	1.51691	1.45951		Mm.347628
1422883_at	1.5181	1.52276	1.34007	1.46031	Usp8	Mm.315279
1430561_at	1.546	1.27565	1.56087	1.46084	5730496F10Rik	Mm.197473
1419550_a_at	1.32651	1.52689	1.53891	1.4641		Mm.198414
1450184_s_at	1.55007	1.28715	1.55615	1.46446	Tef	Mm.270278
1418714_at	1.34981	1.53235	1.51301	1.46506	Dusp8	Mm.39725
1444017_at	1.56498	1.50667	1.34283	1.47149	Pellino 1	Mm.351631
1458489_at	1.66852	1.14608	1.60002	1.47154	Prkag1	Mm.6670
1451458_at	1.53153	1.3093	1.5743	1.47171	Tmem2	Mm.258163
1443053_at	1.57681	1.26881	1.57937	1.47499		Mm.136244
1453524_at	1.38921	1.54141	1.50079	1.47714	Kif5b	Mm.223744
1438771_at	1.54804	1.5207	1.36465	1.4778		Mm.295599
1436746_at	1.53901	1.56236	1.33298	1.47812	Prkwnk1	Mm.333349
1431252_a_at	1.54929	1.37755	1.51265	1.47983	2700038I16Rik	Mm.206555
1425535_at	1.30836	1.56584	1.56741	1.48053	C130032F08Rik	Mm.219183
1416376_at	1.41568	1.50397	1.52355	1.48107	1810014L12Rik	Mm.29431
1439036_a_at	1.55848	1.52233	1.36447	1.48176
1419932_s_at	1.22154	1.6166	1.61048	1.48287	Tm7sf1	Mm.11780
1430601_at	1.52797	1.39298	1.53019	1.48371	5730478M09Rik	Mm.68291
1439600_at	1.32415	1.56745	1.56283	1.48481		Mm.214897
1452528_a_at	1.41498	1.5388	1.50527	1.48635	Nkx2-3	Mm.56994
1423840_at	1.51283	1.41511	1.53137	1.48644	D11Ertd99e	Mm.52
1417137_at	1.64801	1.57783	1.23426	1.4867	AA407809	Mm.280895
1436372_a_at	1.4403	1.50385	1.52518	1.48978
1450008_a_at	1.50792	1.54059	1.42184	1.49012	Catnb	Mm.291928
1439095_at	1.52832	1.51361	1.42883	1.49025	2610019N13Rik	Mm.223946
1455658_at	1.55679	1.34217	1.57204	1.49033	Cggbp1	Mm.10160
1431328_at	1.23768	1.68966	1.54403	1.49046	Ppp1cb	Mm.241931
1443603_at	1.56562	1.51347	1.39398	1.49102		Mm.152862
1450781_at	1.33682	1.60518	1.53255	1.49152	Hmga2	Mm.31379
1440318_at	1.55627	1.5459	1.37371	1.49196	4930459M12Rik	Mm.87389
1427940_s_at	1.29419	1.6219	1.56334	1.49314	Mycbp	Mm.347916
1421333_a_at	1.43389	1.51058	1.53618	1.49355	Mynn	Mm.200378
1429655_at	1.56155	1.51718	1.40241	1.49371	4921532K09Rik	Mm.292021
1422751_at	1.51804	1.56493	1.3986	1.49385	Tle1	Mm.278444
1436686_at	1.57249	1.55217	1.35785	1.49417	3110006P09Rik	Mm.3035
1430151_at	1.52515	1.43793	1.51944	1.49417	Nisch	Mm.298728
1419568_at	1.69024	1.51094	1.28148	1.49422	Mapk1	Mm.196581
1452829_at	1.45384	1.51305	1.51727	1.49472	Cad	Mm.305535
1421042_at	1.5282	1.40476	1.55189	1.49495	Arhgef2	Mm.239329
1415836_at	1.44762	1.52262	1.51581	1.49535	Pycs	Mm.233117
1439572_at	1.43835	1.51897	1.53052	1.49595	R3hdm	Mm.221041
1455388_at	1.45627	1.52665	1.50539	1.4961	A030012M09Rik	Mm.21539
1430328_at	1.43099	1.532	1.5263	1.49643	3010019O03Rik	Mm.206782
1421699_at	1.55045	1.34335	1.59676	1.49686	Enam	Mm.8014
1449554_at	1.44568	1.50242	1.54389	1.49733	Tle3	Mm.24255
1434741_at	1.50376	1.4455	1.54469	1.49798		Mm.143498
1449248_at	1.36232	1.60857	1.52406	1.49832	Clcn2	Mm.177761
1425348_a_at	1.50335	1.48869	1.50297	1.49834	Srprb	Mm.273053
1425948_a_at	1.56475	1.5891	1.34229	1.49871	Slc25a30	Mm.46067
1422249_s_at	1.45518	1.50751	1.53489	1.49919	Zfa	Mm.347574
1420868_s_at	1.53803	1.55707	1.40253	1.49921	1110032D12Rik	Mm.325307
1441030_at	1.50751	1.53909	1.45158	1.49939	Rai14	Mm.212395
1427718_a_at	1.55581	1.53555	1.41172	1.50103	Mdm2	Mm.22670
1430183_at	1.52017	1.34369	1.63936	1.50107	Pbx1	Mm.43358
1442278_at	1.39527	1.56399	1.54546	1.50157	Jarid1b	Mm.28995
1456070_at	1.4769	1.50783	1.5208	1.50184	5430405N12Rik	Mm.275754
1456022_at	1.51919	1.52507	1.46185	1.50204		Mm.45554
1439856_at	1.51094	1.34814	1.64733	1.50214	Acvr2b	Mm.8940
1438039_at	1.56466	1.50262	1.4412	1.50283	A630086P08Rik	Mm.249391
1427595_at	1.60658	1.31617	1.58829	1.50368		Mm.352014
1459560_at	1.40588	1.53431	1.57092	1.50371	4921517N04Rik	Mm.276415
1429413_at	1.40143	1.54302	1.56688	1.50378	5730456K23Rik	Mm.261548
1439151_at	1.4444	1.51899	1.54875	1.50405	D430026P16Rik	Mm.169755
1450440_at	1.50444	1.38153	1.6263	1.50409	Gfra1	Mm.88367
1416998_at	1.53845	1.56846	1.40586	1.50426	Rrs1	Mm.29061
1431760_a_at	1.37906	1.558	1.57671	1.50459	C330016H24Rik	Mm.253771
1417687_at	1.45569	1.55464	1.50363	1.50465	Lgals12	Mm.298242
1449548_at	1.64555	1.29745	1.57103	1.50468	Efnb2	Mm.209813
1435877_at	1.34403	1.59778	1.57719	1.50633	Stk38l	Mm.24249
1421415_s_at	1.52409	1.5666	1.4378	1.5095	Gcnt2	Mm.26734
1425698_a_at	1.45563	1.50089	1.57329	1.50993	Zf	Mm.29496
1437179_at	1.49959	1.50375	1.52698	1.5101	D2Ertd145e	Mm.330210
1431105_a_at	1.47163	1.50005	1.55924	1.51031	1600019D15Rik	Mm.23217
1421874_a_at	1.50634	1.55729	1.46938	1.511	Mrps23	Mm.168680
1453957_a_at	1.37917	1.62859	1.52583	1.5112	Igf2bp3	Mm.137853
1416067_at	1.46559	1.53304	1.53505	1.51123	Ifrd1	Mm.168
1423436_at	1.54648	1.48522	1.50346	1.51172	Gsta3	Mm.14719
1418527_a_at	1.53394	1.51395	1.48997	1.51262	Fusip1	Mm.10229
1456621_at	1.51815	1.51678	1.50339	1.51277	D430015B01Rik	Mm.28813
1439088_at	1.5511	1.46598	1.52134	1.51281	Slc18a2	Mm.347536
1422341_s_at	1.5191	1.60286	1.41959	1.51385	Lypla3	Mm.284770
1420856_a_at	1.35441	1.55452	1.63306	1.51399	Lancl2	Mm.274904
1417131_at	1.62174	1.50095	1.41941	1.51403
1429196_at	1.68434	1.3028	1.55516	1.5141	9630005B12Rik	Mm.25833
1423413_at	1.55542	1.46839	1.51909	1.5143	Ndr1	Mm.30837
1427379_at	1.52114	1.54955	1.47343	1.51471		Mm.349727
1422132_at	1.39154	1.57377	1.57946	1.51492	Mthfr	Mm.89959
1437137_at	1.53074	1.57503	1.44032	1.51536	AW260253	Mm.72979
1443854_at	1.44013	1.53208	1.57524	1.51582		Mm.276250
1416797_at	1.536	1.52204	1.49092	1.51632	Nck2	Mm.144978
1426076_at	1.56252	1.34126	1.64569	1.51649	Cdc27	Mm.89845
1421983_s_at	1.49475	1.52688	1.52838	1.51667	Hnf4	Mm.202383
1430980_a_at	1.39042	1.54453	1.6171	1.51735	Eif4a1	Mm.328549
1419011_at	1.62089	1.53179	1.40051	1.51773	Cryba2	Mm.86656
1420607_at	1.49622	1.52539	1.53356	1.51839	Rbm18	Mm.205937
1427396_a_at	1.5734	1.4182	1.56402	1.51854	D3Jfr1	Mm.277713
1416959_at	1.64238	1.35567	1.55864	1.51889	Nr1d2	Mm.26587
1452014_a_at	1.57029	1.51087	1.47844	1.51987	Igf1	Mm.268521
1425329_a_at	1.50781	1.53827	1.51403	1.52004	Dia1	Mm.22560
1447944_at	1.40966	1.60132	1.55093	1.52064	9130423L19Rik	Mm.213114
1449350_at	1.39844	1.55721	1.60707	1.52091	Osr1	Mm.45055
1458450_at	1.58862	1.44927	1.52485	1.52091	Zfr	Mm.273496
1443516_at	1.57017	1.73784	1.25494	1.52098		Mm.152851
1454992_at	1.54105	1.54286	1.48118	1.5217	Slc7a1	Mm.275489
1429523_a_at	1.51923	1.48315	1.56531	1.52256	Slc39a5	Mm.22983
1458508_at	1.53024	1.55839	1.481	1.52321	D030046F20Rik	Mm.296990
1419682_a_at	1.52726	1.60228	1.44363	1.52439	5630401H01Rik	Mm.330796
1433492_at	1.53001	1.46858	1.57468	1.52442	Epb4.1l2	Mm.210413
1419918_at	1.33772	1.60696	1.62867	1.52445	3930401E15Rik	Mm.296043
1426831_at	1.48069	1.54925	1.54378	1.52457	Ahcyl1	Mm.220328
1442435_at	1.55132	1.40183	1.62118	1.52478		Mm.212398
1429660_s_at	1.46883	1.56801	1.53775	1.52486	Smc2l1	Mm.2999
1437864_at	1.5773	1.59296	1.40432	1.52486	1110001I14Rik	Mm.291826
1444503_at	1.54511	1.48979	1.53971	1.52487	Gbas	Mm.12468
1452226_at	1.54033	1.48649	1.54914	1.52532	2610510H01Rik	Mm.253
1448424_at	1.42367	1.57118	1.5816	1.52548	Frzb	Mm.314721
1415795_at	1.40687	1.57711	1.59299	1.52566	Spin	Mm.188432
1451029_at	1.60915	1.63181	1.33672	1.52589	Bcl2l2	Mm.6967
1450016_at	1.57594	1.50005	1.50187	1.52595	Ccng1	Mm.2103
1434109_at	1.37756	1.58856	1.61312	1.52641	A930014C21Rik	Mm.100125
1421327_at	1.38755	1.57359	1.61813	1.52642	Mtap2	Mm.256966
1426406_at	1.55802	1.55674	1.46607	1.52694	2410195B05Rik	Mm.137966
1440966_at	1.50778	1.59495	1.48007	1.5276	Axot	Mm.260635
1426787_at	1.60416	1.51737	1.4645	1.52868	2310047I15Rik	Mm.236878
1428127_at	1.48395	1.51394	1.58877	1.52888	4921506J03Rik	Mm.43640
1450183_a_at	1.5373	1.5679	1.48176	1.52899	Sca2	Mm.260900
1441548_at	1.77608	1.5343	1.27758	1.52932	6030440G05Rik	Mm.27789
1450082_s_at	1.64896	1.56612	1.37491	1.53	Etv5	Mm.155708
1415828_a_at	1.40402	1.63478	1.55123	1.53001	D3Ucla1	Mm.29702
1425107_a_at	1.49711	1.57484	1.51893	1.53029	Lifr	Mm.149720
1424875_at	1.63931	1.66248	1.28986	1.53055	Spg20	Mm.235523
1422015_a_at	1.44525	1.61739	1.53002	1.53089	4833412N02Rik	Mm.283914
1438301_at	1.44558	1.63213	1.51496	1.53089		Mm.102715
1434370_s_at	1.64711	1.43673	1.50914	1.53099	Fas-associated factor 1	Mm.178
1449859_at	1.52238	1.53224	1.53845	1.53102	2310061A22Rik	Mm.3676
1449740_s_at	1.5695	1.60821	1.41596	1.53122	Dsg2	Mm.345891
1423337_at	1.54082	1.54183	1.51115	1.53127	Orc4l	Mm.291059
1418562_at	1.56866	1.50096	1.52444	1.53135	Sf3b1	Mm.279736
1419112_at	1.55004	1.53136	1.51389	1.53176	Nlk	Mm.9001
1424687_at	1.51786	1.51369	1.56474	1.5321	2700008B19Rik	Mm.117874
1456486_at	1.55761	1.42395	1.61479	1.53212	A630056B21Rik	Mm.41568
1425839_at	1.54014	1.58814	1.46891	1.5324	Fkbp11	Mm.30729
1448958_at	1.57104	1.54231	1.48437	1.53257	Ifrg15	Mm.253335
1430752_at	1.3924	1.55688	1.64891	1.53273
1429737_a_at	1.61915	1.46667	1.51382	1.53321	0610009I22Rik	Mm.291757
1450137_at	1.36922	1.70649	1.52563	1.53378	Pofut1	Mm.293761
1425060_s_at	1.39672	1.64705	1.55822	1.53399	Rsn	Mm.241109
1429502_at	1.47391	1.62749	1.50071	1.53404	Stch	Mm.26704
1417752_at	1.58745	1.44324	1.57154	1.53407	Coro1c	Mm.320560
1442312_at	1.47266	1.56526	1.56637	1.53476	8030499H02Rik	Mm.202966
1430777_a_at	1.46309	1.51434	1.6289	1.53545	Golph3; 4733401N08Rik; 5730410D03Rik
1460719_a_at	1.47778	1.58288	1.54598	1.53554	P2rx1	Mm.25722
1436509_at	1.49756	1.53324	1.57664	1.53582	2410014A08Rik	Mm.153963
1419162_s_at	1.53063	1.61216	1.46675	1.53651	Dnajc3	Mm.12616
1416794_at	1.61682	1.51595	1.47734	1.5367	Arl6ip2	Mm.175403
1442100_at	1.5996	1.5996	1.41351	1.53757	Inpp5f	Mm.58882
1435452_at	1.56883	1.59414	1.45056	1.53784	D330039I19Rik	Mm.262085
1449440_at	1.53392	1.58373	1.49669	1.53812	Lpin3	Mm.292111
1457562_at	1.61193	1.32497	1.68063	1.53918	Rps6kb1	Mm.210134
1426753_at	1.67239	1.3727	1.57315	1.53941	Phf17	Mm.286285
1445928_at	1.56463	1.56326	1.49092	1.5396	F830029L24Rik	Mm.272185
1453028_at	1.55103	1.595	1.47312	1.53972	4631424J17Rik	Mm.200947
1427967_at	1.64515	1.47244	1.5026	1.54006	SRgap2	Mm.39965
1426343_at	1.53113	1.51261	1.57755	1.54043	1300006C19Rik	Mm.296158
1453282_at	1.57369	1.5987	1.45126	1.54122	Cxadr	Mm.66222
1421013_at	1.59602	1.47479	1.55306	1.54129	Pitpnb	Mm.200516
1435566_s_at	1.5719	1.52573	1.52651	1.54138	Araf	Mm.220946
1423512_at	1.59986	1.54169	1.48295	1.5415	AW209491	Mm.41450
1454168_a_at	1.58205	1.40001	1.64248	1.54152	Skd3
1419806_at	1.5557	1.62445	1.44446	1.54154	Hdlbp	Mm.30012
1428404_at	1.52782	1.52745	1.56968	1.54165	2410025L10Rik	Mm.269642
1424698_s_at	1.56791	1.59007	1.46726	1.54175	Gca	Mm.219877
1430969_at	1.54253	1.61258	1.47223	1.54245	Mtch2	Mm.28023
1450450_at	1.30973	1.51098	1.80689	1.54253	Dscr1l2	Mm.331970
1426463_at	1.50341	1.52662	1.59963	1.54322	Gphn	Mm.40282
1422702_at	1.44733	1.62189	1.56111	1.54344	Oazin	Mm.250214
1421879_at	1.404	1.6857	1.54109	1.5436	Mtmr1	Mm.219672
1438465_at	1.29522	1.67315	1.66398	1.54412
1417686_at	1.5301	1.71362	1.38889	1.5442	Lgals12	Mm.298242
1460486_at	1.41969	1.70267	1.51221	1.54486	Rabgap1	Mm.74753
1437203_at	1.54264	1.65819	1.43381	1.54488	Cbll1	Mm.273270
1416188_at	1.45114	1.6534	1.53046	1.545	Gm2a	Mm.287807
1423613_at	1.58691	1.6138	1.43721	1.54598	Ssfa2	Mm.272881
1446512_at	1.52664	1.75907	1.35228	1.546	2610312B22Rik	Mm.27804
1421070_at	1.61812	1.5686	1.45263	1.54645	D3Ertd300e	Mm.37356
1421321_a_at	1.46898	1.62137	1.54951	1.54662	Net1	Mm.22261
1448541_at	1.46787	1.52877	1.64478	1.54714	Kns2	Mm.278357
1444001_at	1.58433	1.45104	1.60608	1.54715		Mm.237095
1456257_at	1.59823	1.64089	1.40251	1.54721		Mm.26272
1425617_at	1.47106	1.58023	1.59158	1.54763	Dhx9	Mm.20000
1420522_at	1.6917	1.42417	1.52749	1.54779	2610529H08Rik	Mm.258985
1419103_a_at	1.55332	1.39088	1.70006	1.54809	Abhd6	Mm.181473
1434020_at	1.56315	1.51311	1.56913	1.54846	Pdap1	Mm.188851
1432304_a_at	1.57041	1.49247	1.58377	1.54888	9030624J02Rik	Mm.213298
1441352_at	1.64279	1.56545	1.43895	1.54906	MGC6357	Mm.211654
1419031_at	1.58682	1.50557	1.55501	1.54913	Fads2	Mm.38901
1438736_at	1.55046	1.53204	1.56505	1.54918	D130005M13	Mm.25284
1436952_at	1.52659	1.53715	1.58461	1.54945	Bteb1	Mm.291595
1454532_at	1.54861	1.59202	1.50914	1.54992	0610040B21Rik	Mm.159965
1422959_s_at	1.64423	1.5228	1.48405	1.55036	Zfp313	Mm.22225
1421391_at	1.55888	1.55791	1.53508	1.55062	Vipr2	Mm.4463
1421906_at	1.71415	1.50649	1.43347	1.55137	Pparbp	Mm.12926
1425855_a_at	1.48422	1.59662	1.57691	1.55258	Crk	Mm.280125
1438425_at	1.44324	1.58937	1.62625	1.55295	Gtf3c1	Mm.294173
1459371_at	1.65488	1.61385	1.39068	1.55314	Eif4e	Mm.3941
1424222_s_at	1.58045	1.60767	1.47261	1.55358
1451908_a_at	1.51604	1.51912	1.62608	1.55375	Sec14l1	Mm.272312
1422772_at	1.62289	1.59613	1.44386	1.55429	C1galt1	Mm.102752
1427665_a_at	1.54114	1.67175	1.45163	1.55484	Nfic	Mm.5104
1447926_at	1.47222	1.60839	1.58444	1.55502	2810410P22Rik	Mm.280257
1457026_at	1.50157	1.61173	1.55261	1.5553	Liph	Mm.33192
1417069_a_at	1.45194	1.50198	1.71335	1.55576	Gmfb	Mm.87312
1439515_at	1.60112	1.59446	1.47277	1.55612	2900045N06Rik	Mm.274741
1448375_at	1.62035	1.50778	1.54103	1.55639
1425459_at	1.59814	1.48753	1.58359	1.55642	Mtmr2	Mm.210405
1420899_at	1.53817	1.58847	1.5427	1.55644	Rab18	Mm.132802
1450017_at	1.44837	1.58745	1.63618	1.55733	Ccng1	Mm.2103
1448997_at	1.6299	1.4128	1.63073	1.55781	Pscd1	Mm.86413
1450651_at	1.6059	1.54759	1.52012	1.55787	Myo10	Mm.60590
1431036_a_at	1.53689	1.50403	1.63349	1.55814	1110032D12Rik	Mm.325307
1425284_a_at	1.60608	1.61593	1.45289	1.5583	Rab27a	Mm.34867
1427253_s_at	1.58524	1.57763	1.51245	1.55844	D11Ertd530e	Mm.283410
1437268_at	1.45975	1.64619	1.5707	1.55888	6030463G20Rik	Mm.245119
1443375_at	1.5325	1.41836	1.72622	1.55903	Gnas	Mm.125770
1452497_a_at	1.49296	1.57654	1.60792	1.55914	Nfatc3	Mm.276000
1453744_a_at	1.47605	1.62016	1.58279	1.55966	5530600A18Rik	Mm.141054
1421116_a_at	1.63341	1.55353	1.49294	1.55996	Rtn4	Mm.192580
1448382_at	1.64243	1.50636	1.53238	1.56039	Ehhadh	Mm.28100
1435477_s_at	1.64491	1.58359	1.45364	1.56071	Fcgr2b	Mm.22119
1425384_a_at	1.55583	1.56762	1.55962	1.56102	Ube4a	Mm.215069
1424303_at	1.53773	1.67036	1.47588	1.56132	AV216087	Mm.288805
1452885_at	1.60075	1.49756	1.58578	1.56136	2610510E10Rik	Mm.324474
1451169_at	1.53684	1.53443	1.61288	1.56138	D7Ertd156e	Mm.274811
1450378_at	1.57965	1.53277	1.57323	1.56188	Tapbp	Mm.154457
1426147_s_at	1.48394	1.58501	1.6173	1.56208	Cldn10	Mm.104972
1417548_at	1.43583	1.55231	1.69823	1.56212		Mm.348146
1416493_at	1.57129	1.50111	1.6141	1.56216	Ddost	Mm.7236
1444058_at	1.68188	1.44848	1.55667	1.56234	2310047C04Rik	Mm.275138
1452684_at	1.50428	1.57938	1.60355	1.5624	Akt1s1	Mm.148007
1450104_at	1.46084	1.67938	1.549	1.56308	Adam10	Mm.3037
1427408_a_at	1.46409	1.57924	1.64939	1.56424	Thrap3	Mm.323612
1434279_at	1.51297	1.52431	1.6556	1.56429
1451938_a_at	1.56596	1.54432	1.58306	1.56445	Sntb1	Mm.249725
1452361_at	1.67968	1.50182	1.51185	1.56445	Rnf20	Mm.24765
1419385_a_at	1.53738	1.57347	1.58447	1.56511	Ubqln1	Mm.182053
1430117_a_at	1.6202	1.47731	1.59793	1.56515	Zfp64	Mm.2095
1419971_s_at	1.6426	1.711	1.34321	1.5656	Slc35a5	Mm.264984
1416239_at	1.49489	1.61177	1.59047	1.56571	Ass1	Mm.3217
1446731_at	1.544	1.43942	1.71541	1.56627		Mm.213809
1424791_a_at	1.62623	1.56187	1.51153	1.56654	Lu	Mm.29236
1438253_at	1.55927	1.62906	1.51226	1.56686	mSSH-1L	Mm.275340
1445773_at	1.50493	1.70209	1.49457	1.5672	Meis 1	Mm.173472
1448042_s_at	1.43131	1.63734	1.63351	1.56739	ring finger protein 2
1428888_at	1.61905	1.43952	1.6436	1.56739	1600019D15Rik	Mm.23217
1438683_at	1.66531	1.58861	1.44855	1.56749	Wasf2	Mm.23566
1416770_at	1.5266	1.59784	1.57886	1.56777	Stk25	Mm.28761
1451691_at	1.5458	1.66008	1.49862	1.56816	Ednra	Mm.283168
1440751_at	1.49028	1.58559	1.63128	1.56905	Ep400	Mm.270487
1450010_at	1.59271	1.54469	1.57008	1.56916	Hsd17b12	Mm.22505
1416081_at	1.57383	1.55292	1.58075	1.56916	Madh1	Mm.223717
1435320_at	1.66264	1.4859	1.55974	1.56943	Mageb3	Mm.249405
1449268_at	1.57058	1.52971	1.608	1.56943	Gfpt1	Mm.19893
1423566_a_at	1.76237	1.55865	1.3905	1.57051	Hsp105	Mm.270681
1429262_at	1.57232	1.81148	1.33117	1.57166	Rassf6; 1600016B17Rik
1452788_at	1.69908	1.45704	1.5589	1.57168	Ppp2r5e	Mm.259626
1418890_a_at	1.57723	1.5879	1.55004	1.57172	Rab3d	Mm.260157
1420961_a_at	1.39012	1.55109	1.77424	1.57182	Ivns1abp	Mm.33764
1455960_at	1.51657	1.69881	1.50181	1.5724	Egfl5	Mm.251188
1448885_at	1.57705	1.58276	1.56008	1.57329	Rap2b	Mm.273288
1431197_at	1.56781	1.67422	1.47893	1.57366	Arl6ip2	Mm.175403
1420908_at	1.56104	1.8083	1.35821	1.57585	Cd2ap	Mm.218637
1416062_at	1.51872	1.47586	1.73299	1.57586	Tbc1d15	Mm.22252
1419029_at	1.47053	1.60517	1.65269	1.57613		Mm.323218
1416059_at	1.49771	1.66088	1.57044	1.57634	Sec23b	Mm.248492
1425187_at	1.45825	1.66819	1.60491	1.57712	Sel1h	Mm.250605
1415784_at	1.53366	1.65754	1.54274	1.57798	Vps35	Mm.296520
1431789_s_at	1.58832	1.54714	1.5994	1.57828	3110020O18Rik	Mm.257403
1453554_a_at	1.49051	1.68618	1.55849	1.57839	1110001N06Rik	Mm.277705
1422987_at	1.59307	1.61403	1.52813	1.57841	Ntn1	Mm.39095
1425461_at	1.40944	1.7511	1.57536	1.57863	Fbxw1b	Mm.28017
1453030_at	1.5372	1.81821	1.38413	1.57985	Msl2	Mm.129981
1426117_a_at	1.60326	1.68603	1.4512	1.58016	Slc19a2	Mm.35444
1446713_at	1.74005	1.28798	1.71428	1.58077		Mm.209424
1429172_a_at	1.58006	1.5161	1.64658	1.58091		Mm.32012
1438677_at	1.68895	1.61575	1.44019	1.58163	Pkp4	Mm.260938
1448776_at	1.41952	1.76312	1.56489	1.58251
1438887_a_at	1.5097	1.43972	1.79868	1.5827	Gcl	Mm.74594
1436092_at	1.59489	1.52398	1.62941	1.58276		Mm.25089
1420485_at	1.52583	1.77866	1.44399	1.58283	Ranbp9	Mm.148781
1441370_at	1.67312	1.51412	1.56179	1.58301	3632431M01Rik	Mm.333338
1438401_at	1.60349	1.47498	1.67072	1.58306	Ubn1	Mm.66356
1422556_at	1.6556	1.56308	1.53257	1.58375
1431304_a_at	1.46131	1.65753	1.63382	1.58422	1300007B12Rik	Mm.18230
1434208_at	1.75492	1.48625	1.51351	1.58489	2900057K09Rik	Mm.323087
1449165_at	1.51759	1.56756	1.66975	1.58497	Capn5	Mm.326847
1428877_at	1.54731	1.59032	1.61948	1.58571		Mm.296976
1425619_s_at	1.64	1.61719	1.50047	1.58589	Ttr	Mm.2108
1450035_a_at	1.71995	1.45517	1.58281	1.58598	Fnbp3	Mm.257474
1427742_a_at	1.67259	1.58467	1.50226	1.58651	Copeb	Mm.275036
1424738_at	1.70336	1.5097	1.54736	1.58681	4932432K03Rik	Mm.252040
1421947_at	1.50683	1.66933	1.58619	1.58745	Gng12	Mm.234342
1447392_s_at	1.61837	1.48031	1.6639	1.58752	Cpd	Mm.276736
1426544_a_at	1.62906	1.58359	1.55119	1.58795	2700016E08Rik	Mm.275710
1428142_at	1.64841	1.6417	1.47653	1.58888	Etv5	Mm.155708
1423778_at	1.6885	1.55157	1.52788	1.58932	Usp20	Mm.346654
1460237_at	1.57692	1.59029	1.60232	1.58984	Trim8	Mm.219613
1417831_at	1.59595	1.56154	1.61268	1.59006	Smc1l1	Mm.26412
1448780_at	1.48352	1.58167	1.70762	1.59093	Slc12a2	Mm.4168
1460221_at	1.45373	1.53752	1.78276	1.59134	Tebp	Mm.305816
1448451_at	1.63159	1.64961	1.493	1.5914	Ak2	Mm.29460
1421102_a_at	1.68314	1.57723	1.51429	1.59155	Vamp3	Mm.273930
1450071_at	1.46458	1.66959	1.64093	1.5917	Ash1l	Mm.130752
1429158_at	1.54423	1.49004	1.7419	1.59206	D1Ertd578e	Mm.30737
1460186_at	1.50937	1.64943	1.61744	1.59208
1427321_s_at	1.44698	1.59381	1.73958	1.59346	Cxadr	Mm.66222
1421026_at	1.64027	1.46427	1.67679	1.59378	Gna12	Mm.332796
1451447_at	1.57048	1.60664	1.60583	1.59432	C330016O16Rik	Mm.156227
1436676_at	1.7955	1.34919	1.63873	1.59447
1452137_at	1.60383	1.62058	1.56002	1.59481	Acbd3	Mm.272981
1416706_at	1.55438	1.63308	1.59751	1.59499	Rpe	Mm.240912
1453295_at	1.81443	1.40147	1.57117	1.59569	4930556B16Rik	Mm.120475
1421054_at	1.62477	1.72249	1.44008	1.59578	Xpo4	Mm.202747
1435635_at	1.6783	1.55531	1.55566	1.59642	A030012M09Rik	Mm.21539
1452079_s_at	1.66381	1.5614	1.56589	1.59704	Tes3	Mm.298486
1449469_at	1.77944	1.47225	1.5401	1.59726	Pkd2l2	Mm.226899
1423554_at	1.63941	1.45806	1.69454	1.59734	Ggcx	Mm.19937
1417623_at	1.62432	1.60147	1.56692	1.59757	Slc12a2	Mm.4168
1449706_s_at	1.59896	1.65504	1.54012	1.59804	Nr5a2	Mm.16794
1430332_a_at	1.63878	1.58464	1.57123	1.59822	Gus	Mm.3317
1421163_a_at	1.63301	1.61598	1.55205	1.60035	Nfia	Mm.113724
1460250_at	1.58405	1.60471	1.61623	1.60167	Sostdc1	Mm.43375
1427544_a_at	1.46668	1.83478	1.50447	1.60198	Papola	Mm.255877
1452747_at	1.64825	1.7353	1.42242	1.60199	1110012E06Rik	Mm.205625
1445457_at	1.7711	1.58594	1.44949	1.60218		Mm.318638
1444790_at	1.52386	1.71344	1.5696	1.6023		Mm.272341
1424667_a_at	1.652	1.62667	1.52867	1.60245	Cutl1; CDP; Cux; Cux1
1443353_at	1.45848	1.61928	1.73163	1.60313		Mm.309078
1452115_a_at	1.62861	1.67636	1.50547	1.60348	Plk4	Mm.3794
1452527_a_at	1.54364	1.57375	1.69447	1.60395	P2rx4	Mm.290884
1434480_at	1.52036	1.58621	1.70634	1.6043	4930402E16Rik	Mm.28350
1439970_at	1.46652	1.62508	1.72693	1.60618	Prkwnk1	Mm.169143
1434357_a_at	1.58079	1.58172	1.66074	1.60775	Kpnb1	Mm.251013
1459928_at	1.59221	1.39576	1.83622	1.60806	Mlr2	Mm.13144
1450383_at	1.51022	1.68154	1.63255	1.6081	Ldlr	Mm.3213
1417213_a_at	1.62644	1.62155	1.57641	1.60813	Rbm6	Mm.139926
1448616_at	1.53857	1.87731	1.40895	1.60828	Dvl2	Mm.5114
1436204_at	1.55984	1.68289	1.58214	1.60829		Mm.86556
1452431_s_at	1.6573	1.49378	1.67457	1.60855	H2-Aa	Mm.235338
1428129_at	1.55926	1.63477	1.6325	1.60884	Lman1	Mm.290857
1440894_at	1.68319	1.54127	1.60252	1.60899	B130008E12	Mm.296805
1418405_at	1.64798	1.63348	1.55041	1.61062	Hgfac	Mm.27369
1456570_at	1.52521	1.74512	1.56249	1.61094		Mm.317770
1459910_at	1.70392	1.59602	1.53492	1.61162	Tnks	Mm.324014
1430205_a_at	1.6361	1.50758	1.69444	1.6127	Cdc37l	Mm.78875
1439158_at	1.75601	1.57728	1.50625	1.61318	Tlk1	Mm.136511
1454664_a_at	1.60059	1.67291	1.56607	1.61319	Eif5	Mm.271222
1446439_at	1.75352	1.49654	1.58994	1.61334		Mm.227473
1449325_at	1.60181	1.59864	1.64516	1.6152	Fads2	Mm.38901
1436535_at	1.66604	1.61988	1.56197	1.61596	Ssa2	Mm.40370
1444128_at	1.56395	1.6708	1.61314	1.61596	4933432P15Rik	Mm.329396
1423510_at	1.48104	1.65477	1.71243	1.61608	Iapp	Mm.415
1439952_at	1.61077	1.70205	1.53649	1.61644	Ddx23	Mm.45725
1460426_at	1.56372	1.58607	1.70121	1.617	9430063L05Rik	Mm.301755
1450093_s_at	1.59172	1.50086	1.75857	1.61705	Zbtb7	Mm.20920
1428543_at	1.63506	1.57335	1.64297	1.61713	Ppat	Mm.202337
1416386_a_at	1.61988	1.64349	1.5901	1.61782	M6pr	Mm.347461
1422990_at	1.39987	1.78929	1.66489	1.61801	Met	Mm.86844
1453582_at	1.6787	1.53979	1.64021	1.61957	Chk	Mm.225505
1459133_at	1.39166	1.73441	1.734	1.62002		Mm.209975
1427490_at	1.44673	1.76998	1.64637	1.62102	Abcb7	Mm.4739
1423661_s_at	1.55098	1.57193	1.74127	1.62139		Mm.165096
1424486_a_at	1.72276	1.55434	1.58735	1.62148	Txnrd1	Mm.210155
1424202_at	1.57801	1.66188	1.62608	1.62199	seh1-like	Mm.307315
1424410_at	1.58643	1.68943	1.59243	1.62276	Ttc8	Mm.282660
1422879_at	1.61084	1.6885	1.57071	1.62335	Sypl	Mm.246304
1419549_at	1.77677	1.60824	1.48864	1.62455	Arg1	Mm.154144
1455480_s_at	1.6885	1.57643	1.60981	1.62492	Ube2d3	Mm.49884
1439040_at	1.78318	1.59193	1.50267	1.62592	Cenpe	Mm.161470
1452652_at	1.4745	1.71206	1.69014	1.62557		Mm.8569
1436020_at	1.77507	1.62909	1.47423	1.62613	D8Ertd457e	Mm.289346
1439127_at	1.65321	1.62554	1.59966	1.62614	AI314180	Mm.234801
1426736_at	1.70461	1.62413	1.55124	1.62666	Gspt1	Mm.325827
1459747_at	1.67562	1.67036	1.53603	1.62734		Mm.101426
1427708_a_at	1.48964	1.67511	1.71838	1.62771	Nf2	Mm.297109
1426366_at	1.74719	1.57175	1.56437	1.62777	Eif2c2	Mm.274482
1455007_s_at	1.54667	1.69508	1.64195	1.6279	4631422C05Rik	Mm.200423
1426575_at	1.57856	1.67857	1.62767	1.62827	9530058O11Rik	Mm.171256
1439974_at	1.63922	1.65206	1.59386	1.62838	C430014M02Rik	Mm.89721
1416572_at	1.66202	1.51992	1.70479	1.62891	Mmp14	Mm.280175
1427798_x_at	1.36984	1.81445	1.70446	1.62959
1442142_at	1.59001	1.43086	1.86975	1.6302	2700050L05Rik	Mm.174044
1452430_s_at	1.58715	1.76669	1.53698	1.63027	Sfrs1	Mm.45645
1418794_at	1.49331	1.63277	1.76502	1.63037
1456398_at	1.54172	1.64406	1.70553	1.63044	AI316828	Mm.229654
1426386_at	1.54282	1.63085	1.71911	1.63093	1500016H10Rik	Mm.218533
1425660_at	1.67417	1.69348	1.52608	1.63124	Btbd3	Mm.153405
1441701_at	1.51292	1.67857	1.70225	1.63125		Mm.214671
AFFX-PyruCarbMur/ L09192_MB_at	1.65675	1.62439	1.61285	1.63133
1423082_at	1.56477	1.68985	1.63996	1.63152	1110021N07Rik	Mm.306722
1424108_at	1.6344	1.55732	1.70464	1.63212	Glo1	Mm.261984
1451871_a_at	1.64204	1.62211	1.63332	1.63249	Ghr	Mm.3986
1420408_a_at	1.6377	1.71348	1.55228	1.63448	Abcc9	Mm.35670
1429682_at	1.66334	1.62171	1.61894	1.63466	4930431B09Rik	Mm.226900
1453860_s_at	1.50555	1.78581	1.61657	1.63598	Nr3c1	Mm.129481
1417634_at	1.67996	1.59269	1.6363	1.63631	Sod3	Mm.2407
1448406_at	1.57053	1.64567	1.69321	1.63647	Cri1	Mm.44244
1417033_at	1.64765	1.62415	1.63815	1.63665	Ube2g2	Mm.307906
1456484_at	1.68512	1.5444	1.68271	1.63741	Dhrsx	Mm.200161
1421857_at	1.57854	1.47815	1.85588	1.63752	ADAM 17
1449862_a_at	1.59684	1.75175	1.56417	1.63759	Pi4k2b	Mm.248647
1423311_s_at	1.52964	1.67369	1.71055	1.63796	Tpbg	Mm.20864
1423495_at	1.62149	1.66422	1.62995	1.63855	Decr2	Mm.292869
1452370_s_at	1.79422	1.57087	1.55313	1.63941	B230208H17Rik	Mm.29600
1459733_at	1.69003	1.67107	1.56083	1.64065		Mm.37875
1421018_at	1.74405	1.64114	1.53677	1.64065	1110018J18Rik	Mm.227240
1424982_a_at	1.57331	1.7229	1.63723	1.64448	2700078E11Rik	Mm.259026
1444279_at	1.81449	1.68593	1.43504	1.64515	C430014N20Rik	Mm.242481
1421239_at	1.55851	1.67965	1.69784	1.64534	Il6st	Mm.4364
1442499_at	1.70228	1.65253	1.58212	1.64565	Cdv3	Mm.261025
1451715_at	1.78216	1.56146	1.59374	1.64579	Mafb	Mm.330745
1444512_at	1.66962	1.70912	1.56612	1.64829	B130017I01Rik	Mm.229287
1423158_at	1.53638	1.74039	1.66896	1.64857	Gnpnat1	Mm.233534
1440984_at	1.56143	1.67582	1.70865	1.64864	5830435C13Rik	Mm.228071
1438220_at	1.63132	1.72232	1.59427	1.6493	Foxj3	Mm.259227
1456080_a_at	1.50944	1.79101	1.64806	1.6495	Tde1	Mm.218473
1426892_at	1.79095	1.4959	1.66254	1.6498	Utrn	Mm.331784
1438725_at	1.59749	1.76342	1.58852	1.64981	D030023K18	Mm.341886
1425576_at	1.76089	1.57545	1.61983	1.65206	Ahcyl1	Mm.220328
1449989_at	1.68995	1.64997	1.61671	1.65221	Mcpt2	Mm.4409
1452526_a_at	1.66846	1.53407	1.75459	1.65237	Pax6	Mm.3608
1425592_at	1.52402	1.74089	1.69311	1.65267	Tnpo2	Mm.220357
1454665_at	1.83641	1.64855	1.47748	1.65415	Irf2bp2	Mm.116857
1424307_at	1.69802	1.62663	1.63779	1.65415	Arhgap1	Mm.22413
1420836_at	1.75597	1.68626	1.52022	1.65415	4933433D23Rik	Mm.46067
1422793_at	1.69531	1.63566	1.63167	1.65421	Pafah1b2	Mm.200859
1426371_at	1.52945	1.74252	1.69113	1.65437	3732409C05Rik	Mm.206919
1442311_at	1.71557	1.61049	1.63927	1.65511		Mm.63528
1431431_a_at	1.65116	1.59851	1.71707	1.65558	Nfs1	Mm.283604
1426226_at	1.68063	1.63503	1.65229	1.65598	Dyrk1a	Mm.245539
1418898_at	1.6635	1.78458	1.5204	1.65616	Lin7c	Mm.235300
1438040_a_at	1.56499	1.78735	1.61696	1.65643	Tra1	Mm.87773
1427526_at	1.75417	1.74858	1.47299	1.65858	1500031J01Rik	Mm.333499
1436541_at	1.70188	1.65778	1.61645	1.6587	9030624J02Rik	Mm.213298
1435905_at	1.68376	1.5541	1.74099	1.65962	D3Ertd300e	Mm.37356
1433446_at	1.55007	1.71965	1.71414	1.66129	Hmgcs1	Mm.61526
1416348_at	1.66928	1.68313	1.63209	1.6615	Men1	Mm.12917
1421285_at	1.60047	1.74919	1.63597	1.66187	Pik3ap1	Mm.313536
1443909_at	1.51775	1.84958	1.62153	1.66295	Cstf3	Mm.259876
1453761_at	1.7022	1.80104	1.48603	1.66309	Phf6	Mm.26870
1416201_at	1.75139	1.64249	1.59556	1.66314	Crk	Mm.280125
1449273_at	1.82859	1.51994	1.64121	1.66325	Cyfip2	Mm.154358
1416123_at	1.95029	1.62251	1.41724	1.66335	Ccnd2	Mm.333406
1415893_at	1.58723	1.67615	1.72806	1.66381	Sgpl1	Mm.200373
1453949_s_at	1.68172	1.6433	1.66787	1.6643
1429661_at	1.79367	1.7171	1.48298	1.66458	Rhobtb3	Mm.276200
1454200_at	1.55207	1.71218	1.72972	1.66466
1460666_a_at	1.70843	1.68852	1.59749	1.66481	Ebf3	Mm.258708
1437895_at	1.7132	1.57378	1.70748	1.66482	BC053460	Mm.350391
1438268_at	1.79055	1.51612	1.68824	1.66497	D930043C02Rik	Mm.288785
1416561_at	1.6118	1.65611	1.72997	1.66596	Gad1	Mm.272120
1453414_at	1.56735	1.66927	1.76164	1.66608	E130113K08Rik	Mm.101711
1452427_s_at	1.5838	1.78377	1.63252	1.6667	AW742319	Mm.308180
1453995_a_at	1.65153	1.78501	1.56519	1.66724	Htf9c
1456897_at	1.63635	1.55155	1.81499	1.66763		Mm.137946
1429239_a_at	1.68285	1.55468	1.76566	1.66773	Stard4; 4632419C16Rik; 9030213J02Rik
1426085_a_at	1.63655	1.67618	1.69094	1.66789	Pxn	Mm.18714
1427950_at	1.64244	1.70629	1.65605	1.66826	Zfp294	Mm.249005
1447426_at	1.86436	1.43821	1.70296	1.66851		Mm.351502
1443086_at	1.62864	1.70762	1.66965	1.66864		Mm.249366
1460376_a_at	1.85676	1.58564	1.56359	1.66866	2900026G05Rik	Mm.248237
1430820_a_at	1.66287	1.52467	1.82201	1.66985	Bbx	Mm.28940
1426415_a_at	1.46538	1.83397	1.71174	1.67036	Trim25	Mm.248445
1456262_at	1.78771	1.65575	1.56796	1.67048	Rbm5	Mm.259197
1430485_at	1.64712	1.89116	1.47345	1.67057	Trpc2	Mm.292904
1457454_at	1.62103	1.64622	1.74527	1.67084	Usp47	Mm.16974
1420973_at	1.69079	1.66573	1.6593	1.67194	Arid5b	Mm.270346
1432262_at	1.65834	1.49474	1.86445	1.67251	4930504E06Rik	Mm.331211
1419277_at	1.71255	1.60369	1.70455	1.6736	Usp31	Mm.218478
1426114_at	1.58752	1.67156	1.76311	1.67406	Hnrpab; CBF-A; Cgbfa
1429560_at	1.5404	1.88669	1.5968	1.67463	C430039G02Rik	Mm.276296
1427647_at	1.79399	1.65837	1.57369	1.67535	BC022150	Mm.301798
1452722_a_at	1.62206	1.97748	1.42654	1.67536	Cul5	Mm.218910
1446147_at	1.72452	1.79053	1.51314	1.67606	Rnpc2	Mm.153895
1456489_at	1.60173	1.75693	1.67075	1.67647
AFFX-b-ActinMur/ M12481_3_at	1.4402	1.79544	1.7955	1.67704
1422436_at	1.55521	1.72052	1.7559	1.67721	2210010C04Rik	Mm.153729
1427733_a_at	1.7654	1.40391	1.86297	1.67743	Nfia	Mm.113724
1416691_at	1.67799	1.71953	1.63566	1.67773	Gtpbp2	Mm.22147
1451635_at	1.50975	1.60013	1.92401	1.67796	D630002G06	Mm.77037
1429362_a_at	1.75933	1.62967	1.64543	1.67814	Sf3b2	Mm.196532
1449870_a_at	1.61928	1.69863	1.71806	1.67865	Atp6v0a2	Mm.1158
1455773_at	1.58059	1.86454	1.59214	1.67909		Mm.322967
1439041_at	1.76256	1.62835	1.64906	1.67999	Slc39a10	Mm.233889
1441177_at	1.94777	1.67047	1.42264	1.68029		Mm.182691
1429093_at	1.5942	1.73386	1.71321	1.68042	1700027M01Rik	Mm.17880
1426458_at	1.55145	1.82822	1.66217	1.68062	Slmap	Mm.36769
1429517_at	1.6377	1.51577	1.89025	1.68124	Zfyve20	Mm.290734
1436706_at	1.67041	1.76491	1.61158	1.6823	BC032271	Mm.291824
1457492_at	1.54171	1.59805	1.90814	1.68263		Mm.103033
1453908_at	1.72311	1.59369	1.73176	1.68285	Ptprb	Mm.37213
1456869_at	1.5934	1.54142	1.91566	1.68349	2210018M03Rik	Mm.3254
1433664_at	1.57888	1.72887	1.74498	1.68425	3010021M21Rik	Mm.207894
1420971_at	1.6254	1.75333	1.6742	1.68431	Ubr1	Mm.275195
1440332_at	1.76312	1.61483	1.67615	1.6847		Mm.129546
1438714_at	1.60326	1.70412	1.75214	1.68651
1448170_at	1.75963	1.71384	1.58655	1.68667
1439972_at	1.65916	1.75573	1.64759	1.68749		Mm.131011
1438076_at	1.74882	1.6536	1.66214	1.68819	Rpl30	Mm.3487
1419519_at	1.6535	1.72586	1.68543	1.68826	Igf1	Mm.268521
1426555_at	1.68784	1.69232	1.68706	1.68907	Risc	Mm.34126
1438265_at	1.50526	1.88305	1.68102	1.68978		Mm.336413
1422758_at	1.70084	1.67028	1.69866	1.68992	Chst2	Mm.212446
1453684_s_at	1.73152	1.6708	1.66797	1.6901	2610312B22Rik	Mm.27804
1436505_at	1.78758	1.70852	1.57795	1.69135	B230312B02Rik	Mm.11815
1417832_at	1.82717	1.74898	1.49801	1.69139	Smc1l1	Mm.26412
1460005_at	1.80685	1.6879	1.58086	1.69187	AF013969	Mm.158726
1416670_at	1.85305	1.63564	1.58854	1.69241	Setdb1	Mm.181661
1449340_at	1.64652	1.81734	1.61341	1.69242	Sostdc1	Mm.43375
1430837_a_at	1.75566	1.73664	1.58583	1.69271	Mbd1	Mm.22522
1436983_at	1.66592	1.85173	1.56143	1.69303	Crebbp	Mm.132238
1422128_at	1.62548	1.73417	1.7213	1.69365	Rpl14	Mm.289810
1451072_a_at	1.7085	1.76804	1.60817	1.6949	Rnf4	Mm.21281
1456488_at	1.72516	1.73484	1.6257	1.69523	1110001N06Rik	Mm.277705
1440351_at	1.56206	1.95656	1.57067	1.69643		Mm.102770
1415843_at	1.65109	1.7409	1.69789	1.69663	Gbl	Mm.289516
1418469_at	1.49098	1.62258	1.97709	1.69688	Nrip1
1433848_at	1.85986	1.55056	1.68506	1.69849	Cdc27	Mm.89845
1428514_at	1.84572	1.40314	1.84898	1.69928	Cpne3	Mm.38390
1425285_a_at	1.61422	1.68324	1.8043	1.70059	Rab27a	Mm.34867
1417502_at	1.75878	1.7619	1.58477	1.70182	Tm4sf2	Mm.18590
1427430_at	1.68893	1.64996	1.76934	1.70274	AI848100	Mm.170002
1425140_at	1.63704	1.92199	1.552	1.70367	Lactb2	Mm.89572
1419055_a_at	1.89577	1.5841	1.63199	1.70395	Ptpn21	Mm.4420
1439005_x_at	1.17121	1.94067	2.00193	1.70461
1415823_at	1.64655	1.71241	1.75861	1.70586	Scd2	Mm.193096
1427276_at	1.55447	1.72541	1.8392	1.70636	Smc4l1	Mm.206841
1421047_at	1.61159	1.89671	1.61226	1.70685	Madh5	Mm.272920
1455030_at	1.73513	1.72204	1.66521	1.70746		Mm.260595
1426165_a_at	1.70259	1.64691	1.77396	1.70782	Casp3	Mm.34405
1430533_a_at	1.70257	1.69153	1.72981	1.70797	Catnb	Mm.291928
1418141_at	1.68988	1.88198	1.5524	1.70809	Dcx	Mm.12871
1443755_at	1.64085	1.71933	1.76769	1.70929
1428199_at	1.83039	1.69516	1.60314	1.70956	4930578F03Rik	Mm.275467
1418453_a_at	1.83282	1.62657	1.67368	1.71102	Atp1b1	Mm.4550
1421953_at	1.67026	1.69789	1.76561	1.71125	Crkl	Mm.21048
1442744_at	1.6013	1.92799	1.60475	1.71135	Rnpc2	Mm.153895
1448458_at	1.86315	1.60479	1.66891	1.71228	Top2b	Mm.130362
1421936_at	1.842	1.45164	1.8432	1.71228	Dapp1	Mm.254835
1450105_at	1.48675	1.85289	1.80031	1.71332	Adam10	Mm.3037
1429042_at	1.73432	1.7608	1.6473	1.71414	2010200O16Rik	Mm.32615
1423066_at	2.06831	1.53593	1.53938	1.71454
1460263_at	1.66259	1.59581	1.88535	1.71459	Pdcd6ip	Mm.29816
1439704_at	1.6847	1.82373	1.63566	1.7147	Hdac2	Mm.19806
1443980_at	1.72535	1.71714	1.70255	1.71502	Agrn	Mm.273098
1431742_at	1.83642	1.61874	1.6907	1.71529	1810053B23Rik; 1810056K14Rik	Mm.81192
1454686_at	1.83586	1.61583	1.69502	1.71557	6430706D22Rik	Mm.317041
1456043_at	1.72704	1.70953	1.71046	1.71567	Usp22	Mm.30602
1454655_at	1.94402	1.57918	1.62398	1.71573	Dgkd	Mm.277217
1453054_at	1.72368	1.80291	1.62612	1.71757	Scamp1	Mm.201455
1450392_at	1.73347	1.76877	1.65298	1.7184	Abca1	Mm.277376
1444699_at	1.69525	1.7276	1.73723	1.72003		Mm.214586
1426896_at	1.57931	1.61293	1.96786	1.72003
1417229_at	1.6984	1.81273	1.65299	1.72137	Capn1	Mm.6221
1430452_at	1.67301	1.65483	1.83664	1.72149	Cyp20a1	Mm.197640
1441129_at	1.6437	1.73506	1.78626	1.72167		Mm.207515
1457900_at	1.61842	1.79576	1.75271	1.7223	Helic1	Mm.222497
1455285_at	1.53991	1.99059	1.63772	1.72274	Slc31a1	Mm.248637
1424579_at	1.77002	1.60243	1.79766	1.72337	Slc35a3	Mm.190758
1417884_at	1.62842	1.79034	1.75157	1.72344	Slc16a6	Mm.265874
1419372_at	1.81952	1.67264	1.68037	1.72417	Gosr2	Mm.195451
1443253_at	1.68329	1.77078	1.7199	1.72466		Mm.197255
1424217_at	1.88444	1.83065	1.45914	1.72474	Papola	Mm.255877
1433205_at	1.76629	1.81522	1.59467	1.72539	2810436B12Rik	Mm.351564
1428834_at	1.8624	1.65158	1.66257	1.72552	Dusp4	Mm.170276
1438721_a_at	1.96027	1.51618	1.7025	1.72632	Irf3	Mm.3960
1423603_at	1.74152	1.62385	1.81363	1.72633	Zfpm1	Mm.3105
1419474_a_at	1.73714	1.58005	1.86228	1.72649	Ehf	Mm.10724
1444037_at	1.64307	1.82934	1.70796	1.72679
1451034_at	1.57215	1.83585	1.77306	1.72702	Zfp36l2	Mm.347400
1436892_at	1.62898	1.83392	1.71848	1.72713	Spred2	Mm.266627
1445341_at	1.64042	1.78395	1.75948	1.72795		Mm.327228
1460460_a_at	1.69072	1.74978	1.74909	1.72986	Gorasp2; p59; GRS2; GOLPH2
1436485_s_at	2.04327	1.68304	1.46368	1.73	Whrn	Mm.249384
1447853_x_at	1.69467	1.6488	1.84653	1.73
1424201_a_at	1.39363	1.67857	2.1206	1.73094	2610007A16Rik	Mm.307315
1429591_at	1.57888	1.7922	1.82184	1.73097
1425581_s_at	1.79601	1.61954	1.77925	1.7316	Galnt7	Mm.62886
1431068_at	1.68722	1.79538	1.71267	1.73176	1110007A06Rik	Mm.28474
1460215_at	1.76678	1.60213	1.82734	1.73209	Rpo1-4	Mm.135581
1420917_at	1.69776	1.73211	1.76683	1.73223	Fnbp3	Mm.257474
1450665_at	1.53164	1.86472	1.80053	1.7323	Gabpa	Mm.18974
1422485_at	1.7278	1.70915	1.76167	1.73287	Madh4	Mm.100399
1460164_at	1.73463	1.74907	1.71564	1.73311	Spin	Mm.188432
1417631_at	1.69726	1.84959	1.65344	1.73343	Mknk1	Mm.209327
1448348_at	1.68148	1.75256	1.77041	1.73481	Gpiap1	Mm.254134
1459907_a_at	1.85837	1.71722	1.63212	1.7359	Whsc1l1	Mm.217337
1442109_at	1.82319	1.69685	1.68771	1.73592		Mm.88123
1436203_a_at	1.67571	1.93577	1.59995	1.73714		Mm.86556
1449373_at	1.74923	1.86415	1.60179	1.73839	Dnajc3	Mm.12616
1416487_a_at	1.68206	1.75337	1.78171	1.73905	Yap	Mm.221992
1422853_at	1.7511	1.6964	1.77246	1.73999	Shc1	Mm.86595
1429834_a_at	1.64753	1.7298	1.84502	1.74078	3110057M17Rik	Mm.227361
1432054_at	1.85043	1.66384	1.70839	1.74088	Golga1	Mm.131098
1424349_a_at	1.6033	1.89721	1.72385	1.74145	BC013667	Mm.277958
1437001_at	1.72937	1.75753	1.73993	1.74228	Gsk3b	Mm.200770
1453589_a_at	1.69869	1.85054	1.6798	1.74301		Mm.312102
1459398_at	2.00378	1.69545	1.53211	1.74378		Mm.227994
1438236_at	1.83049	1.68067	1.72165	1.74427	Nfia	Mm.113724
1439319_at	1.94424	1.58662	1.70259	1.74448	Elf1	Mm.301204
1456916_at	1.73033	1.79351	1.71182	1.74522
1420517_at	1.43295	2.08275	1.72104	1.74558	2310010I16Rik	Mm.24595
1446412_at	2.16431	1.59104	1.48184	1.74573		Mm.218666
1453760_at	1.7887	1.82383	1.62484	1.74579
1423156_at	1.70445	1.89995	1.63343	1.74594	Gnpnat1	Mm.233534
1448309_at	1.62561	1.77046	1.84553	1.7472	Ap3m1	Mm.300064
1438556_a_at	1.73197	1.76066	1.75096	1.74786
1438089_a_at	1.7916	1.62699	1.83316	1.75058	Bclaf1	Mm.294783
1443225_at	1.50219	1.96676	1.78906	1.75267	Acvr1c	Mm.123481
1420852_a_at	1.71875	1.70888	1.83048	1.7527	B3gnt1	Mm.258094
1437923_at	1.81181	1.78652	1.66186	1.7534	Csnk1a1	Mm.26908
1448538_a_at	1.68544	1.77534	1.80264	1.75448	D4Wsu53e	Mm.331964
1421403_at	1.82049	1.78613	1.65882	1.75515	Pi15	Mm.292928
1460599_at	1.70751	1.88354	1.67464	1.75523	D19Wsu12e	Mm.267131
1440437_at	1.98032	1.78302	1.50407	1.75581	B230218H07	Mm.244179
1440857_at	1.63932	1.84939	1.77947	1.75606	Cad	Mm.305535
1419585_at	1.6548	1.82328	1.79895	1.75901
1420646_at	1.7919	1.72124	1.77155	1.76157	D10Ertd438e	Mm.199964
1422733_at	1.68112	1.62975	1.97716	1.76268
1425202_a_at	1.96196	1.61723	1.70936	1.76285	Ank3	Mm.235960
1440671_at	1.77578	1.85263	1.66179	1.7634		Mm.207621
1441858_at	1.79571	1.77538	1.71964	1.76358
1431278_s_at	1.81043	1.58664	1.89916	1.76541	Pla2g6	Mm.155620
1420975_at	1.85634	1.75776	1.68293	1.76568
1426975_at	1.9241	1.59021	1.78488	1.7664	4632413K17Rik	Mm.295246
1434106_at	1.75053	1.81714	1.73859	1.76875
1417767_at	1.78217	1.66669	1.86308	1.77065	1810044O22Rik	Mm.20242
1421955_a_at	1.81624	1.70337	1.79722	1.77228	Nedd4	Mm.279923
1438051_at	1.69745	1.86024	1.76244	1.77338	2700016E08Rik	Mm.275710
1443696_s_at	1.68192	1.80332	1.83537	1.77354	Habp2	Mm.25791
1453224_at	1.93434	1.74131	1.64554	1.77373
1428198_at	1.64848	1.71155	1.96342	1.77448	4930578F03Rik	Mm.275467
1452007_at	1.50054	2.2075	1.61584	1.77463	Sybl1	Mm.1517
1422082_a_at	1.7864	1.85672	1.68487	1.776	Nfya	Mm.4929
1442484_at	1.65608	1.95008	1.72198	1.77605		Mm.287373
1451956_a_at	1.85157	1.7451	1.73528	1.77732	Oprs1	Mm.22745
1417820_at	1.8694	1.74628	1.71787	1.77785	Tor1b	Mm.249164
1458847_at	1.98826	1.81527	1.53026	1.77793		Mm.347072
1443522_s_at	1.91704	1.855	1.56285	1.7783	Phip	Mm.221688
1431644_a_at	1.75792	1.7787	1.80059	1.77907	Ica1	Mm.275683
1425014_at	2.13375	1.68225	1.52188	1.77929	Nr2c2	Mm.253065
1417419_at	1.69054	1.7385	1.91082	1.77995	Ccnd1	Mm.273049
1427262_at	1.80739	1.77663	1.76079	1.7816	Xist; A430022B11	Mm.346558
1427414_at	1.79689	1.58673	1.96152	1.78171	Prkar2a	Mm.253102
1451457_at	1.77995	1.79136	1.77415	1.78182	Sc5d	Mm.32700
1423743_at	1.71416	1.87031	1.76265	1.78237	Arcn1	Mm.261786
1426184_a_at	1.94305	1.71309	1.69142	1.78252	Pdcd6ip	Mm.29816
1421447_at	1.928	1.68064	1.74339	1.78401	Onecut1	Mm.303355
1419570_at	1.71801	2.01702	1.61703	1.78402	Slc28a3	Mm.18188
1440083_at	1.78469	1.79357	1.77401	1.78409		Mm.132841
1426389_at	1.87396	1.73164	1.74699	1.78419	E030025C11Rik	Mm.313822
1453698_at	1.78782	1.82228	1.74562	1.78524
1415997_at	1.84949	1.77604	1.73045	1.78532	Txnip	Mm.271877
1434101_at	1.88098	1.72556	1.75233	1.78629	E030026I10Rik	Mm.347677
1427831_s_at	1.77795	1.82583	1.75944	1.78774	Zfp260	Mm.195092
1450471_at	1.92487	1.63009	1.80962	1.7882	Madh3	Mm.7320
1456145_at	1.82573	1.77822	1.76101	1.78832		Mm.32886
1427478_at	1.69159	1.92472	1.74927	1.78853	Gtf3a	Mm.167971
1429187_at	1.84581	1.72792	1.79335	1.78903	3930401E15Rik	Mm.296043
1432436_a_at	1.84041	1.73398	1.79614	1.79017	Ak3l; Akl3l
1455355_at	1.82394	1.68169	1.865	1.79021	6030408C04Rik	Mm.253264
1425405_a_at	1.89672	1.60243	1.87309	1.79074	Adar	Mm.253961
1425761_a_at	1.94394	1.70685	1.7288	1.7932	Nfatc1	Mm.329560
1436023_at	1.61357	1.86443	1.90224	1.79341	Bclaf1	Mm.294783
1421476_a_at	1.66913	1.75618	1.95823	1.79451	Entpd8	Mm.177551
1429327_at	1.72855	1.72001	1.93623	1.79493	Sdccag1	Mm.46705
1440104_at	1.57441	2.19962	1.61372	1.79592	Ranbp2	Mm.142730
1452228_at	1.81998	1.7994	1.77494	1.79811	4930451A13Rik	Mm.257819
1416229_at	1.78821	1.78395	1.82826	1.80014	0610038L10Rik	Mm.7013
1421845_at	1.85575	1.78815	1.75678	1.80023	Golph3	Mm.250936
1450015_x_at	1.81076	1.75353	1.84675	1.80368	Sgpp1	Mm.280199
1457281_at	1.81063	1.90158	1.69891	1.8037		Mm.297862
1424342_at	1.84743	1.85986	1.70395	1.80374	3830421F13Rik	Mm.12831
1456663_x_at	1.55755	1.77989	2.07415	1.80386
1426179_a_at	1.65896	1.82261	1.93101	1.8042	Twsg1	Mm.10153
1430164_a_at	1.67561	1.86502	1.87687	1.80584	Grb10; Meg1; mKIAA0207
1419256_at	1.91574	1.85144	1.65356	1.80691	Spnb2	Mm.123110
1457731_at	1.64495	2.01154	1.76528	1.80726	Psip1	Mm.105331
1431280_at	1.82522	1.70026	1.89661	1.80737	1700007D05Rik
1434177_at	1.87169	1.75533	1.80301	1.81001	Ece1	Mm.274463
1425326_at	1.79718	1.7866	1.84809	1.81062	Acly	Mm.282039
1444141_at	1.96653	1.84298	1.62359	1.81104	Snx13	Mm.213991
1459052_at	1.78778	1.85313	1.79236	1.81109		Mm.102097
1450051_at	1.76062	2.05281	1.62265	1.81203	Atrx	Mm.10141
1435276_a_at	1.86403	1.68758	1.88464	1.81208	Dgcr2	Mm.254515
1437633_at	1.78183	1.76971	1.88614	1.81256	3010027A04Rik	Mm.259628
1434419_s_at	1.77183	1.87622	1.79007	1.81271	Tardbp	Mm.24083
1441520_at	1.84477	1.99799	1.59834	1.8137	Calmbp1	Mm.168523
1436508_at	1.8144	1.8588	1.77286	1.81536	2410014A08Rik	Mm.153963
1431708_a_at	1.63928	1.8333	1.97751	1.8167	Tia1; mTIA-1; 2310050N03Rik
1423271_at	1.85945	1.78358	1.80868	1.81723	Gjb2	Mm.34118
1452452_at	1.84827	1.82395	1.7865	1.81957
1438215_at	1.63053	1.80264	2.02588	1.81968	Sfrs3	Mm.6787
1429769_at	1.92444	1.59848	1.94478	1.82256	Pggt1b	Mm.262096
1421269_at	1.95579	1.80273	1.7103	1.82294	Ugcg	Mm.198803
1460650_at	1.98408	1.88005	1.60586	1.82333	Atp6v0a1	Mm.20869
1433634_at	1.78589	1.88307	1.80136	1.82344	Irf2bp2	Mm.116857
1416801_at	1.728	1.99412	1.75046	1.82419	Trpm7	Mm.244705
1435944_s_at	1.66327	1.83561	1.98686	1.82858	Igh-VJ558	Mm.240437
1425711_a_at	1.79758	1.84214	1.84777	1.82916	Akt1	Mm.6645
1428083_at	1.70654	1.93251	1.8514	1.83015	2310043N10Rik	Mm.281895
1451843_a_at	2.00585	1.56156	1.92507	1.83083	Ggta1	Mm.281124
1430971_a_at	2.10805	1.3379	2.05141	1.83245	Aqr; mKIAA0560
1423325_at	1.8025	1.90758	1.79433	1.8348	Pnn	Mm.22347
1449504_at	1.6989	1.73301	2.07537	1.83576	Kpna1	Mm.6952
1451569_at	1.8297	1.90489	1.77379	1.83613	Nr2c2	Mm.253065
1426319_at	2.07882	1.57245	1.85972	1.837	Pdgfd	Mm.69511
1460304_a_at	1.91134	1.70702	1.90365	1.84067	Ubtf	Mm.2845
1448851_a_at	1.80924	1.93497	1.78047	1.84156	Dnajc5	Mm.140761
1449948_at	1.73575	1.93661	1.8529	1.84175	1300013B24Rik	Mm.335615
1431096_at	1.71466	1.86532	1.94604	1.84201	2810013E07Rik	Mm.246713
1425705_a_at	1.80875	1.86486	1.86103	1.84488	1300013B24Rik; MGC77955; ero1-beta
1425213_at	1.76349	1.7906	1.98243	1.84551	6430514L14Rik	Mm.44355
1450708_at	1.7578	1.9412	1.84129	1.84676	Scg2	Mm.5038
1419163_s_at	1.89706	1.88046	1.76302	1.84685	Dnajc3	Mm.12616
1453550_a_at	1.80936	1.93336	1.80285	1.84853	3732409C05Rik	Mm.206919
1457458_at	1.87706	1.87107	1.79758	1.84857	BC057627	Mm.333594
1416180_a_at	1.80865	2.017	1.72221	1.84929	Rdx	Mm.245746
1458238_at	1.72393	1.88536	1.94085	1.85005	Arid5b	Mm.270346
1436366_at	1.96469	1.81842	1.771	1.85137	Ppp1r15b	Mm.293628
1422748_at	1.81853	1.93557	1.80385	1.85265	Zfhx1b	Mm.209368
1424207_at	1.89334	1.84316	1.82348	1.85333	Smarca5	Mm.246803
1416235_at	1.80926	1.8516	1.90206	1.85431	AA959742	Mm.172720
1448844_at	1.86874	1.90206	1.79859	1.85646	1810044O22Rik	Mm.20242
1421895_at	1.84116	1.88234	1.84946	1.85765	Eif2s3x	Mm.218851
1452391_at	1.77589	2.12401	1.67676	1.85889	Cxadr	Mm.66222
1437789_at	1.43403	2.44231	1.70323	1.85986	Birc6	Mm.290908
1454835_at	1.82616	1.82309	1.93262	1.86062
1417215_at	1.7857	2.10332	1.69315	1.86072
1453590_at	2.1516	1.71068	1.73019	1.86416	Arl8	Mm.174068
1449949_a_at	1.80941	1.79435	1.99083	1.86486	Cxadr	Mm.66222
1450786_x_at	1.85965	1.99875	1.73684	1.86508	1110001A05Rik	Mm.117709
1424389_at	1.95219	1.79981	1.84856	1.86685	Nupl1	Mm.258051
1437118_at	1.89242	1.87664	1.83575	1.86827	Usp7	Mm.295330
1439122_at	1.77843	1.93231	1.89573	1.86882	Ddx6	Mm.267061
1450990_at	1.96841	1.85588	1.78697	1.87042	Gpc3	Mm.22515
1451839_a_at	1.9917	1.72629	1.89964	1.87254	Pde7a	Mm.296814
1425686_at	1.90342	2.00631	1.70893	1.87289
1419254_at	1.94128	1.7875	1.8995	1.87609	Mthfd2	Mm.443
1440322_at	2.19832	1.65765	1.77279	1.87625
1460086_at	1.60922	1.95691	2.06602	1.87739		Mm.152571
1419088_at	1.82206	1.99245	1.81932	1.87794	Timp3	Mm.4871
1460606_at	1.7948	1.95998	1.8819	1.87889	PAN1B-like	Mm.284944
1460498_a_at	1.84664	2.08024	1.7104	1.87909	Dnajc5	Mm.140761
1422892_s_at	1.96457	1.84615	1.82884	1.87986	H2-Ea	Mm.15680
1451667_at	1.86092	1.90302	1.87576	1.8799	C530043G21Rik	Mm.229107
1426570_a_at	1.84893	1.94266	1.85702	1.88287	Frk	Mm.332432
1421455_at	1.92236	2.01504	1.71275	1.88338	Sntb1	Mm.249725
1423150_at	1.90949	1.88307	1.86351	1.88536	Sgne1	Mm.4836
1419191_at	1.90739	1.96459	1.78878	1.88692	Hipk3	Mm.257925
1425587_a_at	1.39346	2.34976	1.91819	1.88714
1415801_at	1.92588	1.83284	1.90634	1.88835	Gja1	Mm.4504
1440365_at	1.84449	1.9364	1.88562	1.88884		Mm.163311
1421106_at	1.97912	1.91356	1.78296	1.89188	Jag1	Mm.22398
1440844_at	1.86488	1.92349	1.88732	1.8919		Mm.342215
1439045_x_at	1.63822	2.01761	2.02684	1.89422	Mtac2d1	Mm.275939
1420893_a_at	1.92352	1.80392	1.96797	1.89847	Tgfbr1	Mm.197552
1457088_at	1.84428	1.92674	1.92495	1.89866		Mm.285192
1452814_at	1.91031	1.98243	1.80958	1.90077	Cpne3	Mm.38390
1433804_at	1.87177	2.01692	1.81658	1.90176	Jak1	Mm.289657
1457040_at	2.01402	1.86913	1.8329	1.90535	Lgi2	Mm.44721
1452154_at	1.97239	1.88398	1.8599	1.90543	Iars	Mm.21118
1417613_at	1.90522	1.85882	1.9592	1.90775	Ier5	Mm.12246
1429040_at	1.76176	1.91022	2.05167	1.90789		Mm.312102
1425050_at	2.00338	1.86047	1.8609	1.90825	2610034N03Rik	Mm.182574
1436533_at	1.70191	2.15862	1.87212	1.91088	Ssa2	Mm.40370
1456505_at	2.02803	2.00395	1.70542	1.91246		Mm.235003
1440050_at	1.65951	2.17257	1.90666	1.91292		Mm.347123
1438496_a_at	1.89661	1.95857	1.88576	1.91365	6330505F04Rik	Mm.72753
1438700_at	1.82382	1.87097	2.04622	1.91367	Fnbp4	Mm.207895
1416881_at	1.87129	1.99803	1.87277	1.91403	Mcl1	Mm.1639
1428045_a_at	1.97881	1.8877	1.87573	1.91408	Elf2	Mm.131038
1460336_at	2.19327	1.75421	1.79691	1.9148	Ppargc1a	Mm.259072
1437728_at	2.02764	1.76847	1.9501	1.9154	AW050020	Mm.262056
1429385_at	2.0279	1.87481	1.8439	1.91553	1700012F10Rik	Mm.307455
1452772_at	2.09807	1.82145	1.82825	1.91593	5430432P15Rik	Mm.249310
1417764_at	1.97042	1.83307	1.94782	1.9171		Mm.258315
1425932_a_at	1.87876	1.94789	1.92482	1.91716	Cugbp1	Mm.29495
1421179_at	1.70827	2.00374	2.04852	1.92018	Ttyh2	Mm.271934
1424504_at	2.1391	1.68208	1.94158	1.92092	Rab22a	Mm.275304
1419459_a_at	1.99182	1.9231	1.84867	1.9212	2610529C04Rik	Mm.275943
1423072_at	1.95841	1.95294	1.85312	1.92149		Mm.273536
1437888_at	2.00691	1.71727	2.04242	1.9222	Prkwnk1	Mm.333349
1423048_a_at	1.81344	1.96608	1.99638	1.9253	Tollip	Mm.103551
1425227_a_at	1.88578	1.95606	1.93427	1.92537	Atp6v0a1	Mm.20869
1418764_a_at	2.05757	1.84795	1.87283	1.92612
1455831_at	2.10512	1.92313	1.751	1.92642	Fus	Mm.277680
1438871_at	1.80563	1.94829	2.0291	1.92768		Mm.353207
1423147_at	2.00188	1.8539	1.92756	1.92778	Mat1a	Mm.14064
1425967_a_at	2.00435	1.89223	1.89368	1.93008	Mcpt4	Mm.22693
1421679_a_at	1.95727	1.90357	1.93264	1.93116	Cdkn1a	Mm.195663
1421789_s_at	2.15023	2.01876	1.6266	1.93186	Arf3	Mm.221298
1427688_a_at	1.94287	1.93194	1.93038	1.93506	Ptprs	Mm.258771
1420610_at	1.99976	1.88841	1.91876	1.93564
1425862_a_at	2.05754	1.80232	1.94934	1.9364	Pik3c2a	Mm.3810
1417084_at	1.93613	2.02499	1.86031	1.94048	Eif4ebp2	Mm.259516
1451913_a_at	1.95841	2.0246	1.84059	1.9412	Hyou1	Mm.116721
1433724_at	2.00851	1.87688	1.93853	1.94131	BC033609	Mm.3224
1427510_at	2.02477	1.95669	1.85491	1.94546	Gnai1	Mm.254629
1422842_at	1.88936	2.02334	1.92427	1.94566	Xrn2	Mm.3065
1441230_at	1.907	1.90953	2.02443	1.94699		Mm.187354
1456256_at	1.87933	1.95187	2.02178	1.95099	Eif5	Mm.347547
1420873_at	1.98866	1.98692	1.87847	1.95135	Ptk9	Mm.309867
1432004_a_at	1.80064	2.03867	2.01506	1.95145	Dnm2	Mm.39292
1437544_at	2.08925	1.91189	1.85751	1.95288	D3Ertd330e	Mm.278922
1431206_at	1.78895	2.05085	2.01899	1.95293
1450089_a_at	1.94201	1.96401	1.95301	1.95301	Srprb	Mm.273053
1444845_at	1.98455	2.18527	1.70508	1.9583	Scfd1	Mm.216511
1419473_a_at	1.84503	2.07971	1.95541	1.96005	Cck	Mm.2619
1424325_at	2.30481	1.81275	1.76427	1.96061	A930014I12Rik	Mm.210996
1422142_at	2.02666	1.98518	1.87329	1.96171	Nphs1	Mm.151067
1422312_a_at	2.06454	1.8797	1.94143	1.96189	Neurog3; Ngn3	Mm.57236
1426547_at	1.86297	2.04389	1.97916	1.96201	Gc	Mm.196595
1446614_at	1.99559	1.83263	2.06175	1.96333		Mm.215488
1443781_at	2.20094	1.64321	2.04883	1.96432		Mm.44894
1418864_at	1.91305	1.7825	2.198	1.96452	Gata4; Gata-4	Mm.161558
1431147_at	1.95421	2.05018	1.89524	1.96655	2810450M21Rik	Mm.133300
1423529_at	1.91272	2.02997	1.96332	1.96867	G6pc-rs	Mm.140768
1417015_at	2.05616	1.96649	1.8846	1.96908	Rassf3	Mm.41265
1415807_s_at	1.92776	1.98205	2.00156	1.97046	Sfrs2	Mm.21841
1453796_a_at	1.91299	1.85544	2.14821	1.97221	1200009B18Rik	Mm.59812
1420410_at	1.8342	2.03508	2.049	1.97276	Nr5a2	Mm.16794
1426485_at	2.14478	1.93318	1.84067	1.97288	Ubxd2	Mm.293321
1431026_at	1.77581	2.04439	2.1023	1.97416	4930487N19Rik	Mm.275688
1432947_at	1.73995	2.05019	2.13447	1.97487	4921519G19Rik	Mm.60369
1430692_a_at	1.92727	2.08187	1.92214	1.9771	Sel1h	Mm.250605
1428046_a_at	2.08961	2.1534	1.71204	1.98502	Zfx	Mm.919
1424398_at	1.83939	1.98176	2.14028	1.98714	Dhx36	Mm.224233
1427013_at	2.0185	1.88101	2.0657	1.9884	Car9	Mm.283682
1456874_at	1.93414	2.11336	1.92364	1.99038	Flrt2	Mm.341947
1449311_at	2.17584	1.85046	1.94821	1.99151	Bach1	Mm.5183
1417887_at	2.02838	1.94056	2.00992	1.99295	1110055N21Rik	Mm.290474
1423421_at	1.81382	2.14985	2.02296	1.99554	Gbif	Mm.272618
1433598_at	2.24994	1.67715	2.06946	1.99885	9430010O03Rik	Mm.251655
1422017_s_at	2.10409	1.83996	2.06254	2.0022	4833439L19Rik
1453988_a_at	1.95637	2.09192	1.97227	2.00685	Ide; 1300012G03Rik; 4833415K22Rik
1442277_at	1.91827	1.93125	2.17247	2.00733	Chk	Mm.225505
1427979_at	2.11421	1.96571	1.94323	2.00772	4732418C07Rik	Mm.283565
1425161_a_at	2.12268	2.0019	1.92002	2.01486	Mov10l1	Mm.284710
1450747_at	2.08097	1.91402	2.06022	2.01841	Keap1	Mm.248266
1436763_a_at	1.94209	2.13239	1.99351	2.02266	Bteb1	Mm.291595
1423089_at	1.84083	2.07921	2.15243	2.02415	Tmod3	Mm.38445
1431993_a_at	2.19081	1.84551	2.042	2.02611	Rnf38	Mm.262859
1444004_at	2.14643	1.96962	1.96853	2.02819
1450661_x_at	2.09124	1.86147	2.13191	2.02821	Nfic	Mm.5104
1452638_s_at	1.78778	2.28671	2.02589	2.03346	Dnm1l	Mm.218820
1425106_a_at	1.83001	2.39326	1.87843	2.0339	Wars	Mm.38433
1421268_at	1.99324	2.19788	1.91128	2.03413	Ugcg	Mm.198803
1443017_at	1.8692	2.28019	1.96471	2.03803	Cpeb2	Mm.7233
1424084_at	1.75506	1.92529	2.43497	2.03844
1457047_at	1.7515	2.0059	2.36418	2.04053		Mm.151885
1431098_at	2.19708	1.9863	1.93853	2.04064	Rsn	Mm.241109
1441170_a_at	2.21823	2.03737	1.86664	2.04075
1440248_at	2.09489	2.01842	2.01842	2.04391	D130060C09Rik	Mm.292109
1424142_at	2.07785	2.00815	2.06392	2.04997	Ikbkap	Mm.282743
1442368_at	2.20153	2.03109	1.92864	2.05375	Kctd12b	Mm.271572
1424922_a_at	1.98686	2.03849	2.14728	2.05755	Brd4	Mm.253518
1421431_at	2.02761	1.92819	2.22287	2.05956	Ptrf	Mm.301017
1418432_at	2.08486	1.89135	2.20551	2.06057	Cab39	Mm.26135
1455102_at	2.04869	2.05665	2.09338	2.06624	D330037H05Rik	Mm.28811
1428670_at	2.03701	2.14626	2.02117	2.06815
1457744_at	2.19925	2.03622	1.97535	2.07028	Ddx46	Mm.202725
1449262_s_at	2.31151	1.95014	1.95014	2.0706	Lin7c	Mm.235300
1418018_at	2.10315	2.01097	2.10269	2.07227	Cpd	Mm.276736
1416516_at	2.23713	1.96537	2.01794	2.07348	Fscn1	Mm.289707
1460380_at	2.06074	2.09709	2.07022	2.07602	Ttr	Mm.2108
1452378_at	2.23651	2.04259	1.95051	2.07654	2210401K01Rik	Mm.298256
1437110_at	2.0109	2.13458	2.08449	2.07666	2810474O19Rik	Mm.333515
1439336_at	1.9945	1.89557	2.34396	2.07801		Mm.312765
1459302_at	1.88763	2.16292	2.18869	2.07975		Mm.227475
1460717_at	2.1164	2.13675	1.99076	2.0813	Tspyl	Mm.20445
1416515_at	2.27438	2.039	1.94211	2.08516	Fscn1	Mm.289707
1421869_at	1.86717	2.04258	2.36134	2.09036	Trim44	Mm.103583
1440163_at	2.29997	2.00233	1.97279	2.0917		Mm.132667
1448766_at	1.98515	2.24514	2.05417	2.09482	Gjb1	Mm.21198
1426805_at	2.15624	2.03681	2.11005	2.10104	Smarca4	Mm.286593
1437372_at	1.95707	2.20281	2.15185	2.10391	4733401N12Rik	Mm.288682
1456255_at	2.01055	2.19779	2.11403	2.10746	AI314180	Mm.234801
1427679_at	1.96663	2.03597	2.3359	2.11283	Lats1	Mm.34083
1426370_at	2.01107	2.08202	2.2554	2.11616	3732409C05Rik	Mm.206919
1428130_at	2.07261	2.20882	2.07776	2.11973	Lman1	Mm.290857
1437047_at	2.09779	2.18251	2.09543	2.12524	D930038J03Rik	Mm.138617
1452439_s_at	2.08665	2.04811	2.24538	2.12671	Sfrs2	Mm.21841
1425522_at	2.23008	2.12404	2.03159	2.12857	2610015J01Rik	Mm.30521
1420946_at	2.14656	2.35729	1.88578	2.12988	Atrx	Mm.10141
1448161_a_at	2.07291	2.11674	2.2009	2.13018	Clcn4-2	Mm.297883
1451456_at	2.32454	2.08305	1.99671	2.13477	6430706D22Rik	Mm.259108
1420867_at	2.02927	2.17343	2.20526	2.13599	1110032D12Rik	Mm.325307
1448229_s_at	2.13723	2.08182	2.19185	2.13697	Ccnd2	Mm.333406
1437638_at	2.15848	2.30323	1.96666	2.14279	Srrm2	Mm.5222
1425796_a_at	1.98404	2.14097	2.30449	2.14317	Fgfr3	Mm.6904
1452360_a_at	2.15337	2.12082	2.16287	2.14569	Jarid1a	Mm.288602
1438702_at	2.12271	2.27958	2.03803	2.14678	Flrt2	Mm.341947
1423194_at	2.27	2.215	1.96372	2.14957	Arhgap5	Mm.35059
1424332_at	2.04758	2.2284	2.17446	2.15014	Rab40c	Mm.328872
1424109_a_at	2.10116	2.11783	2.23253	2.15051	Glo1	Mm.261984
1460622_x_at	2.1285	2.15293	2.20362	2.16168
1453505_a_at	1.98763	2.45918	2.08471	2.17718	Eif2ak3	Mm.23375
1432344_a_at	2.15463	2.26093	2.14148	2.18568	Aplp2	Mm.19133
1439300_at	2.2326	2.36411	1.96352	2.18675	Chic1	Mm.42223
1436898_at	2.3178	2.06438	2.18728	2.18982
1455905_at	2.29329	2.23271	2.04811	2.19137	2610507B11Rik	Mm.237103
1424657_at	2.16248	2.27123	2.1762	2.2033	2810468K05Rik	Mm.340403
1445427_at	2.09838	2.30623	2.20882	2.20448		Mm.150859
1452688_at	2.28619	2.22533	2.12933	2.21362	Prpf39	Mm.283339
1419038_a_at	2.26265	2.30767	2.07994	2.21676	Csnk2a1	Mm.298893
1460729_at	2.30217	2.13079	2.22386	2.21894	Rock1	Mm.6710
1437274_at	2.0369	2.41066	2.2127	2.22009	Copa	Mm.30041
1429882_at	2.11723	2.32476	2.22164	2.22121	2610005L07Rik	Mm.303547
1422769_at	2.36631	2.22915	2.09054	2.22867	Syncrip	Mm.260545
1425382_a_at	2.19178	2.3633	2.13542	2.23017	Aqp4	Mm.250786
1442014_at	2.22298	1.99468	2.48232	2.23333	Ifrd1	Mm.168
1449943_at	2.15941	2.3041	2.23872	2.23408	Lfng	Mm.12834
1457793_a_at	2.23842	2.18248	2.30726	2.24272	Whsc1l1	Mm.217337
1429003_at	2.28338	2.21044	2.24184	2.24522	Skiip	Mm.312131
1440553_at	2.49769	1.83493	2.4265	2.25304	Nrbf1	Mm.192706
1440862_at	2.31204	2.181	2.26607	2.25304		Mm.347849
1422044_at	2.30274	2.24747	2.24099	2.26373	Ndst1	Mm.181862
1436722_a_at	2.01852	2.3978	2.38848	2.26827	Actb	Mm.297
1427978_at	2.43999	2.16762	2.20534	2.27099	4732418C07Rik	Mm.283565
1434449_at	2.30766	2.26503	2.26133	2.27801		Mm.298599
1432410_a_at	2.165	2.40593	2.27614	2.28236	Bmp7; OP1
1435129_at	1.99136	2.33209	2.52972	2.28439	Ptp4a2	Mm.193688
1453313_at	2.23801	2.26293	2.3526	2.28451	Sesn3	Mm.44590
1419301_at	2.19654	2.21358	2.44474	2.28496
1458676_at	2.30902	2.33582	2.21171	2.28552	Nktr	Mm.32842
1425805_a_at	2.33806	2.05938	2.46951	2.28899	Gtf3a	Mm.167971
1457751_at	2.3776	2.11113	2.38308	2.2906		Mm.43977
1443991_at	2.23293	2.33063	2.31893	2.29417	Dock1	Mm.239344
1447869_x_at	2.45445	2.37825	2.07304	2.30191	Rhobtb3	Mm.276200
1417461_at	2.29674	2.29552	2.31474	2.30233	Cap1	Mm.8687
1425514_at	2.29309	2.4454	2.17009	2.30286	Pik3r1	Mm.344616
1456341_a_at	2.39544	2.50715	2.04993	2.3175
1429331_at	2.21345	2.45256	2.34012	2.33538	4632427E13Rik	Mm.292102
1437177_at	2.51852	2.33779	2.17378	2.34336	D330037H05Rik	Mm.28811
1456319_at	2.5565	2.36519	2.12935	2.35035
1432393_a_at	1.99468	2.52884	2.54416	2.3559	5730409G07Rik	Mm.269083
1416835_s_at	2.52304	2.25867	2.29355	2.35842	Amd1	Mm.253533
1449578_at	2.56651	2.17287	2.33815	2.35918	Supt16h	Mm.286066
1428936_at	2.39731	2.41171	2.32664	2.37856	2810442I22Rik	Mm.166944
1459894_at	2.81895	2.02763	2.30306	2.38321	A630053O10	Mm.38878
1445008_at	2.70485	2.29744	2.16592	2.3894		Mm.172984
1448482_at	2.52779	2.30331	2.35674	2.39595	Slc39a8	Mm.30239
1420831_at	2.28229	2.38821	2.52928	2.39993	Qscn6	Mm.27035
1418206_at	2.44484	2.33204	2.44607	2.40765	Sdf2l1	Mm.30222
1420941_at	2.3932	2.35786	2.51463	2.4219
1421907_at	2.49649	2.39659	2.38239	2.42516	Pparbp	Mm.12926
1416124_at	2.12059	2.40881	2.76605	2.43182	Ccnd2	Mm.333406
1436981_a_at	1.92751	2.92323	2.48527	2.44534	Ywhaz	Mm.3360
1450743_s_at	2.52153	2.32619	2.49266	2.44679	Syncrip	Mm.260545
1436713_s_at	2.48303	2.23257	2.63953	2.45171
1430984_at	1.92045	2.61818	2.81816	2.45226	Oazin	Mm.250214
1444511_at	2.56204	2.07349	2.74008	2.45854	Slc41a1	Mm.266156
1416191_at	2.39353	2.60206	2.39088	2.46216	Sec61a1	Mm.28375
1449372_at	2.44598	2.5132	2.45662	2.47193	Dnajc3	Mm.12616
1431686_a_at	2.3469	2.71536	2.38704	2.4831	Gmfb; D14Ertd630e; 3110001H22Rik
1417705_at	2.58793	2.40655	2.4662	2.48689	Otub1	Mm.203921
1451260_at	2.6028	2.3755	2.57095	2.51642	Aldh1b1	Mm.331583
1438663_at	2.6704	2.36264	2.54103	2.52469
1458719_at	2.5083	2.34901	2.80467	2.55399	Glp1r	Mm.41220
1424808_at	2.49835	2.53259	2.6671	2.56601	Lama4	Mm.258065
1437082_at	2.56063	2.64327	2.53388	2.57926	Akap9	Mm.46044
1416190_a_at	2.55456	2.55149	2.65301	2.58635	Sec61a1	Mm.28375
1459984_at	2.59234	2.77849	2.40517	2.592	A930039G15Rik	Mm.41152
1427285_s_at	2.69169	2.66192	2.42844	2.59402	2210401K01Rik	Mm.298256
1418245_a_at	2.7753	2.48348	2.5474	2.60206	Rbm9	Mm.202774
1443905_at	2.63576	2.68098	2.50086	2.60587		Mm.171158
1445881_at	2.45049	3.03912	2.33887	2.60949		Mm.353909
1452544_x_at	2.47585	2.85814	2.54507	2.62636	H2-K	Mm.16771
1438739_at	2.72445	2.67964	2.48041	2.62817	Cnbp	Mm.290251
1454660_at	2.11473	3.12132	2.74739	2.66115	1100001E04Rik	Mm.44305
1439231_at	2.80485	2.73173	2.4554	2.66399		Mm.325041
1420816_at	2.51442	2.93422	2.61865	2.6891	Ywhag	Mm.233813
1416661_at	2.78764	2.63844	2.67728	2.70112	Eif3s10	Mm.2238
1451194_at	3.00411	2.5092	2.59344	2.70225	Aldo2	Mm.218862
1427797_s_at	3.07357	2.70071	2.42811	2.73413
1438686_at	2.78312	2.46122	3.03058	2.75831	Eif4g1	Mm.260256
1416626_at	2.71751	2.76875	2.8319	2.77272	Pla2g1b	Mm.20190
1456112_at	2.73153	2.79042	2.82776	2.78324	C77892	Mm.174256
1425295_at	2.60348	2.291	3.46206	2.78551	Ear11	Mm.153688
1447061_at	2.71297	2.81992	2.83411	2.789
1458585_at	2.71763	2.69306	2.98046	2.79705		Mm.33549
1453559_a_at	2.53918	2.87888	3.02735	2.81514	Sel1h
1426153_a_at	2.84138	2.57002	3.03658	2.816	Ttr	Mm.2108
1418800_at	3.20523	2.6641	2.62019	2.82984	Mist1	Mm.344565
1438009_at	2.88665	2.80227	2.8869	2.85861	Hist1h2ae	Mm.261665
1439566_at	2.4814	3.03512	3.06458	2.86037
1421339_at	2.78568	2.81694	3.03051	2.87771	Extl3	Mm.103748
1422910_s_at	2.9375	2.92858	2.85054	2.90554	Smc6l1	Mm.173953
1425457_a_at	2.8055	2.83721	3.12793	2.92354	Grb10	Mm.273117
1415694_at	2.99644	2.97505	2.79917	2.92355	Wars	Mm.38433
1429979_a_at	3.0898	2.77048	2.94265	2.93431	1810073N04Rik	Mm.253403
1438069_a_at	3.02075	3.05987	2.78291	2.95451	Rbm5	Mm.259197
1448207_at	2.91412	2.86695	3.11078	2.96395	Lasp1	Mm.271967
1425624_at	2.8475	3.05664	2.98971	2.96462	Epm2aip1	Mm.209005
1437015_x_at	3.04276	2.95934	3.05382	3.01864	Pla2g1b	Mm.20190
1423660_at	2.90686	2.78192	3.42742	3.03873		Mm.165096
1430996_at	3.03883	3.01563	3.11779	3.05742	Etnk1	Mm.272548
1438207_at	3.21017	3.10901	2.91214	3.07711	AW049900	Mm.271620
AFFX-b-ActinMur/ M12481_M_at	2.82902	3.13663	3.33302	3.09956
1416501_at	3.03345	2.98216	3.29029	3.10197	Pdpk1	Mm.10504
1427651_x_at	2.91989	3.63503	2.76216	3.10569	H2-D1	Mm.33263
1449615_s_at	3.37535	3.08184	2.91725	3.12482	Hdlbp	Mm.30012
1434282_at	3.4509	2.97418	2.95201	3.12569	5430411K16Rik	Mm.22315
1427037_at	3.37206	3.01681	3.08841	3.15909	Eif4g1	Mm.260256
1453931_at	3.17398	3.15319	3.27743	3.20153	Col14a1; 5730412L22Rik	Mm.304618
AFFX-b-ActinMur/ M12481_5_at	2.85915	3.39869	3.42972	3.22919
1415988_at	3.31238	3.31211	3.2134	3.27929	Hdlbp	Mm.30012
1454875_a_at	3.27967	3.00341	3.65746	3.31351	Rbbp4	Mm.12145
1424598_at	3.53065	3.03583	3.482	3.34949	Ddx6	Mm.267061
1415931_at	3.60995	3.42208	3.2075	3.41318	Igf2	Mm.3862
1417462_at	3.29653	3.32159	3.7237	3.44727	Cap1	Mm.8687
1436343_at	3.56411	3.5239	3.68982	3.59261	Chd4	Mm.333388
1436766_at	3.52761	3.89084	3.56501	3.66115	Luc7l2	Mm.276133
1454106_a_at	3.68212	3.26882	4.06269	3.67121	Cxxc1; Cgbp; PHF18; 2410002I16Rik
1450459_at	3.62371	3.82216	3.60322	3.68303	2010106G01Rik	Mm.269928
1424454_at	3.81069	3.79838	3.76579	3.79162	A930025J12Rik	Mm.260712
1422553_at	4.33031	4.61218	4.49323	4.47857	PTEN	Mm.220979
1419157_at	4.61313	4.62231	4.58851	4.60798	Sox4	Mm.240627
1415824_at	4.55252	4.80028	4.85466	4.73582	Scd2	Mm.193096
1418188_a_at	5.62239	5.38872	4.69959	5.2369	Ramp2	Mm.260698
1422918_at	5.73153	6.16997	6.2641	6.0552	1810009J06Rik	Mm.46246
1432646_a_at	6.17803	7.00457	7.39836	6.86032		Mm.324242
1421868_a_at	6.33546	7.56922	6.89409	6.93292	Pnlip	Mm.20407
1435163_at	6.11214	7.49576	7.70862	7.1055	9030612M13Rik	Mm.38813
1431385_a_at	6.25114	7.66152	7.87673	7.26313	Mbtps1; S1P; Ski1; SKI-1; 0610038M03Rik
1418189_s_at	8.08783	7.57179	7.15083	7.60348	Ramp2	Mm.260698
1425614_x_at	7.38626	8.20377	9.01751	8.20251	H2-D1	Mm.33263
1433431_at	13.0112	11.0902	11.134	11.7451	Pnlip	Mm.20407

## Sheet: 1.5 fold dn, P1(2of3)
Supplementary Table S2C. Transcripts down-regulated by 1.5-fold or greater at P1.
Systematic	Normalized	Normalized	Normalized	Fold change	Common	UniGene
1441480_at	0.664733	0.760391	0.648004	1.44709		Mm.341535
1419127_at	0.614832	0.793435	0.657344	1.45236	Npy	Mm.154796
1453505_a_at	0.746524	0.657388	0.658019	1.45495	Eif2ak3	Mm.23375
1451359_at	0.627953	0.761535	0.658249	1.46503	BC005662	Mm.284649
1435928_at	0.660358	0.720702	0.665712	1.46572		Mm.334851
1424861_at	0.660315	0.607289	0.772412	1.47058		Mm.332534
1459948_at	0.610614	0.655344	0.774006	1.47061		Mm.209999
1454838_s_at	0.647416	0.631675	0.753756	1.47576	AW548124	Mm.273209
1433768_at	0.637599	0.654485	0.73865	1.4773	2410003B16Rik	Mm.29933
1417409_at	0.66501	0.653415	0.704496	1.483	Jun	Mm.275071
1456530_x_at	0.640858	0.644889	0.730872	1.48764	Elovl1	Mm.282096
1435987_x_at	0.633389	0.634109	0.747423	1.48889		Mm.86556
1422892_s_at	0.732545	0.661916	0.619416	1.48966	H2-Ea	Mm.15680
1423290_at	0.729544	0.65066	0.632932	1.49021	Hyou1	Mm.116721
1425934_a_at	0.65933	0.645215	0.704704	1.4931	B4galt4	Mm.182377
1417044_at	0.649009	0.699016	0.661095	1.49319	Lcmt1; MGC11807
1451386_at	0.66188	0.70197	0.644436	1.49381	Blvrb	Mm.24021
1451341_s_at	0.655457	0.617298	0.731685	1.49668	Ube2v1	Mm.4863
1427347_s_at	0.658092	0.649054	0.69502	1.49838	Tubb2	Mm.246377
1455324_at	0.715822	0.644061	0.640234	1.49991		Mm.41360
1426369_at	0.650532	0.66547	0.683681	1.50024	3732409C05Rik	Mm.206919
1416762_at	0.668767	0.660024	0.665739	1.50411	S100a10	Mm.1
1456609_at	0.674844	0.661787	0.657285	1.50458	1810006K23Rik	Mm.41603
1417649_at	0.647956	0.663004	0.681262	1.50586	Cdkn1c	Mm.168789
1437360_at	0.685419	0.650784	0.654982	1.50664	B530002L05Rik	Mm.39738
1455019_x_at	0.685178	0.655589	0.648908	1.50778	Ckap4	Mm.334999
1440916_at	0.633803	0.703764	0.649959	1.50941	2510049J12Rik	Mm.133694
1439448_x_at	0.656341	0.668441	0.659337	1.51201
1448862_at	0.663662	0.669589	0.64911	1.51335	Icam2	Mm.394
1451973_at	0.651035	0.692857	0.634103	1.51669	Ube1dc1	Mm.224935
1460081_at	0.745897	0.607594	0.624446	1.51673	Syt7	Mm.88819
1441233_at	0.57304	0.660436	0.74239	1.51832		Mm.289434
1454830_at	0.61375	0.640898	0.721123	1.51839
1426278_at	0.678615	0.629338	0.663856	1.52145	2310061N23Rik	Mm.271275
1433482_a_at	0.644625	0.628374	0.697281	1.52263	D3Ertd330e	Mm.278922
1448619_at	0.649105	0.635156	0.68396	1.52422	Dhcr7	Mm.249342
1423071_x_at	0.631733	0.647981	0.688001	1.52461		Mm.273536
1416010_a_at	0.64916	0.609806	0.707721	1.52541	Ehd1	Mm.30169
1445773_at	0.662146	0.627501	0.676917	1.5255		Mm.173472
1436203_a_at	0.642093	0.646489	0.67542	1.52749		Mm.86556
1425295_at	0.641678	0.686777	0.635015	1.52791	Ear11	Mm.153688
1457724_at	0.661853	0.654364	0.646578	1.52843	Ctsl	Mm.930
1418547_at	0.657465	0.656107	0.648539	1.52897	Tfpi2	Mm.25612
1438651_a_at	0.658196	0.640066	0.662066	1.53036
1423078_a_at	0.61258	0.698716	0.648677	1.53063	Sc4mol	Mm.30119
1416153_at	0.668813	0.64016	0.650832	1.53076	4930511A21Rik	Mm.12848
1417426_at	0.668572	0.641436	0.647307	1.53271	Prg	Mm.22194
1418187_at	0.630968	0.672946	0.652373	1.53352	Ramp2	Mm.260698
1452968_at	0.663688	0.659741	0.63118	1.53483	Cthrc1; 1110014B07Rik
1417336_a_at	0.642863	0.647995	0.663571	1.53497	Sytl4	Mm.38674
1452754_at	0.617793	0.652696	0.677539	1.54002	5730592L21Rik	Mm.292567
1425811_a_at	0.646919	0.645226	0.653847	1.54163	Csrp1	Mm.196484
1417957_a_at	0.64357	0.662994	0.639375	1.54167	9030418M05Rik	Mm.45994
1436740_at	0.596765	0.632525	0.716125	1.54209		Mm.327129
1445897_s_at	0.646687	0.659724	0.638221	1.54271	Ifi35	Mm.45558
1455667_at	0.672902	0.637942	0.633529	1.54291	Preb	Mm.272414
1418073_at	0.623341	0.688036	0.632973	1.54293	Acate2	Mm.268710
1452670_at	0.63669	0.645461	0.65982	1.54482	Myl9	Mm.271770
1417936_at	0.62198	0.653167	0.665669	1.54574	Ccl9	Mm.2271
1425665_a_at	0.645359	0.614566	0.680556	1.54601	Srp54; 54kDa
1431763_a_at	0.660925	0.638348	0.636594	1.54969	Ctrl; Ctra1; Ctra-1
1436930_x_at	0.603158	0.67256	0.659974	1.54983	Hmbs	Mm.247676
1421654_a_at	0.621869	0.650954	0.659859	1.55225	Lmna	Mm.243014
1435247_at	0.636205	0.615605	0.68083	1.55228	Ube1dc1	Mm.224935
1451276_at	0.634904	0.679793	0.617552	1.5526	E030041M21Rik	Mm.268922
1423566_a_at	0.572246	0.653383	0.703649	1.55499	Hsp105	Mm.270681
1416246_a_at	0.582156	0.664822	0.682204	1.55506	Coro1a	Mm.290482
1421847_at	0.628907	0.642241	0.65397	1.55835	Wsb2	Mm.28489
1416236_a_at	0.662971	0.620807	0.638743	1.56045	Eva	Mm.33240
1425964_x_at	0.629541	0.649271	0.643371	1.56072	Hspb1	Mm.13849
1423679_at	0.6172	0.686276	0.617783	1.56148	2810432L12Rik	Mm.24564
1422533_at	0.641216	0.586412	0.691554	1.56317	Cyp51	Mm.140158
1422493_at	0.645817	0.622952	0.649636	1.5638	Cpox	Mm.291519
1425519_a_at	0.645647	0.623394	0.648072	1.56485	Ii	Mm.276499
1435462_at	0.669204	0.629283	0.617803	1.56552		Mm.41360
1428108_x_at	0.737658	0.602906	0.574279	1.56671	1110063G11Rik	Mm.273785
1441546_at	0.693231	0.614283	0.605443	1.56825		Mm.212279
1417109_at	0.611421	0.661849	0.638785	1.56899	Lcn7	Mm.15801
1415826_at	0.598093	0.672672	0.639762	1.57025	Atp6v1h	Mm.27082
1424573_at	0.669933	0.595614	0.641672	1.57297	3110020O18Rik	Mm.257403
1421694_a_at	0.66736	0.582607	0.655679	1.57427	Cspg2	Mm.158700
1452646_at	0.628747	0.649815	0.625321	1.57573	1110029F20Rik	Mm.293605
1415834_at	0.6401	0.608388	0.654468	1.57649	Dusp6	Mm.1791
1423952_a_at	0.614138	0.628602	0.659594	1.57701	Krt2-7; K7; Krt7
1422492_at	0.648529	0.619448	0.633069	1.57808	Cpox	Mm.291519
1416250_at	0.646065	0.615752	0.639096	1.57819	Btg2	Mm.239605
1443464_at	0.680492	0.645522	0.574019	1.57892		Mm.25109
1423643_at	0.606002	0.649984	0.641295	1.58121	Ddx39	Mm.28222
1424574_at	0.604346	0.629711	0.662734	1.58162	3110020O18Rik	Mm.257403
1443621_at	0.661937	0.602902	0.627692	1.58518		Mm.10783
1417219_s_at	0.59448	0.634578	0.662673	1.58585	Tmsb10	Mm.3532
1430371_x_at	0.657411	0.609897	0.621749	1.58809	Eif2ak3	Mm.23375
1434171_at	0.632425	0.639215	0.613538	1.59136
1420498_a_at	0.635749	0.636738	0.611435	1.59242	Dab2	Mm.240830
1435357_at	0.640292	0.644775	0.598768	1.5925	D4Wsu53e	Mm.331964
1426662_at	0.599452	0.61552	0.666338	1.59463	Cmas	Mm.3820
1417403_at	0.69893	0.636025	0.545899	1.59502	Elovl6	Mm.314113
1421821_at	0.616191	0.621328	0.64238	1.59583	Ldlr	Mm.3213
1436202_at	0.683699	0.561951	0.633831	1.59619	2210401K01Rik	Mm.298256
1441943_x_at	0.671134	0.582534	0.625686	1.59629
1452205_x_at	0.585101	0.6657	0.628439	1.59639	Tcrb-V13	Mm.123831
1437409_s_at	0.63058	0.646884	0.600353	1.5976	1190004A11Rik	Mm.331868
1424269_a_at	0.61177	0.620144	0.645568	1.59789	Myln	Mm.337074
1450708_at	0.594981	0.621627	0.657376	1.60087	Scg2	Mm.5038
1455994_x_at	0.569099	0.62825	0.676222	1.60122	Elovl1	Mm.282096
1426772_x_at	0.600195	0.613592	0.657501	1.60317	Tcrb-V13	Mm.123831
1451263_a_at	0.632043	0.607125	0.627781	1.6069	Fabp4	Mm.582
1425918_at	0.636027	0.616434	0.606316	1.61396	Egln3	Mm.352732
1427932_s_at	0.620093	0.617354	0.617216	1.61754
1448100_at	0.609337	0.598028	0.644226	1.62023	4833439L19Rik	Mm.24593
1444128_at	0.577099	0.620145	0.652272	1.62205	4933432P15Rik	Mm.329396
1436902_x_at	0.583776	0.627518	0.633191	1.62647		Mm.346305
1439433_a_at	0.668693	0.589598	0.58517	1.62737
1425993_a_at	0.603448	0.606873	0.632083	1.62831	Hsp105	Mm.270681
1458296_at	0.592772	0.613931	0.630314	1.63308		Mm.202183
1441991_at	0.592081	0.630605	0.608207	1.63854	BC039632	Mm.303568
1421278_s_at	0.55775	0.665684	0.602715	1.6428	Spna1	Mm.200611
1419086_at	0.56177	0.587819	0.675715	1.64356	Fgfbp1	Mm.46053
1455898_x_at	0.587664	0.568107	0.664995	1.64766	Slc2a3	Mm.269857
1437060_at	0.563784	0.603765	0.653171	1.6477		Mm.26456
1434068_s_at	0.629339	0.588281	0.600237	1.65029
1422128_at	0.564647	0.641033	0.608649	1.6535	Rpl14	Mm.289810
1422628_at	0.536557	0.593789	0.681164	1.65608	AW413625	Mm.1643
1427257_at	0.659212	0.586045	0.564477	1.6577	Cspg2	Mm.158700
1440645_at	0.636246	0.564148	0.603472	1.66309		Mm.304207
1423281_at	0.60422	0.57502	0.624442	1.66326	Stmn2	Mm.29580
1424140_at	0.586897	0.667791	0.547902	1.66427	Gale	Mm.247946
1417461_at	0.580152	0.622909	0.595302	1.66818	Cap1	Mm.8687
1438069_a_at	0.701857	0.50623	0.584223	1.67382	Rbm5	Mm.259197
1431708_a_at	0.668749	0.573989	0.545238	1.67788	Tia1
1449456_a_at	0.613002	0.611607	0.558878	1.6821	Mcpt5	Mm.1252
1416454_s_at	0.612359	0.587289	0.583531	1.68239	Acta2	Mm.213025
1417023_a_at	0.593405	0.608711	0.579269	1.68408	Fabp4	Mm.582
1439030_at	0.571163	0.607307	0.591282	1.69515	Gmppb	Mm.22554
1427256_at	0.555182	0.573238	0.637375	1.69895	Cspg2	Mm.158700
1418172_at	0.590885	0.591069	0.582618	1.70013	Hebp1	Mm.247996
1417049_at	0.647786	0.566152	0.550555	1.7002	Rhced	Mm.195461
1455292_x_at	0.626467	0.575224	0.558304	1.70455		Mm.284988
1419594_at	0.6243	0.566687	0.568362	1.70518	Ctsg	Mm.4858
1418149_at	0.570326	0.585571	0.600384	1.70815	Chga	Mm.4137
1423529_at	0.509172	0.627944	0.61883	1.70848	G6pc-rs	Mm.140768
1433531_at	0.563821	0.576388	0.614611	1.70958	Facl4	Mm.143689
1452417_x_at	0.622089	0.531211	0.597601	1.7134
1423150_at	0.577904	0.553479	0.610974	1.7218	Sgne1	Mm.4836
1448730_at	0.588169	0.563951	0.586883	1.72513	Cpa3	Mm.1135
1450697_at	0.588363	0.581969	0.566782	1.727	Slc30a7	Mm.37586
1437843_s_at	0.534638	0.583274	0.613816	1.73237
1417462_at	0.534932	0.572399	0.623183	1.73359	Cap1	Mm.8687
1417574_at	0.56708	0.566367	0.595501	1.73516	Cxcl12	Mm.303231
1432282_a_at	0.59264	0.583804	0.545621	1.7421	2010305C02Rik	Mm.41393
1418600_at	0.592832	0.545476	0.583484	1.74237	Klf1	Mm.4847
1419569_a_at	0.558409	0.570113	0.590719	1.74496	Isg20	Mm.19029
1449389_at	0.549834	0.61781	0.548672	1.74793	Tal1	Mm.239869
1427651_x_at	0.549007	0.581089	0.580692	1.75358	H2-D1	Mm.33263
1431086_s_at	0.568932	0.533833	0.607646	1.75396	Pcmt1	Mm.258431
1460668_at	0.565596	0.575475	0.567829	1.75552	Gal	Mm.4655
1449440_at	0.501114	0.604662	0.596899	1.76193	Lpin3	Mm.292111
1423505_at	0.535772	0.60931	0.556682	1.76288	Tagln	Mm.283283
1434441_at	0.568989	0.535046	0.596261	1.7644		Mm.288797
1417130_s_at	0.538599	0.597974	0.556251	1.77219	Angptl4	Mm.196189
1449057_at	0.558768	0.561725	0.571826	1.77272	Kel	Mm.19958
1421009_at	0.596539	0.542249	0.553444	1.77281	2510004L01Rik	Mm.24045
1436853_a_at	0.580573	0.533211	0.569042	1.78272
1451602_at	0.61964	0.500012	0.554502	1.79195	Snx6	Mm.28240
1456014_s_at	0.55163	0.526447	0.594892	1.79322
1434411_at	0.554287	0.526018	0.583186	1.80344
1416295_a_at	0.541007	0.595387	0.521321	1.80972	Il2rg	Mm.2923
1428736_at	0.567655	0.529127	0.558477	1.81241	9130427A09Rik	Mm.24356
1433444_at	0.566771	0.52244	0.564636	1.81395	Hmgcs1	Mm.61526
1443609_s_at	0.548849	0.558152	0.546264	1.81459	Mrpl49	Mm.181290
1451122_at	0.554791	0.514399	0.581708	1.81719	Idi1	Mm.314405
1451629_at	0.557991	0.545932	0.545932	1.81834	Lbh	Mm.154109
1433443_a_at	0.550718	0.542739	0.554506	1.82043	Hmgcs1	Mm.61526
1448140_at	0.480312	0.587311	0.579672	1.82117	2810413N20Rik	Mm.27582
1433445_x_at	0.564396	0.50764	0.571068	1.82581	Hmgcs1	Mm.61526
1431231_at	0.557478	0.507566	0.568677	1.8363	Hist1h3f; H3.2-221
1427820_at	0.507669	0.629065	0.488916	1.84542		Mm.277390
1425589_at	0.531568	0.54286	0.548701	1.84828	PAN1B-like	Mm.284944
1438168_x_at	0.552568	0.532936	0.53407	1.85234
1455814_x_at	0.505825	0.537334	0.556516	1.87538
1453128_at	0.532045	0.538359	0.521699	1.8843	Xlkd1	Mm.272632
1415993_at	0.541146	0.493881	0.553831	1.88815	Sqle	Mm.296169
1434067_at	0.513897	0.532511	0.539948	1.89113
1422920_at	0.540348	0.53661	0.506699	1.89435	Cldn13	Mm.86652
1451313_a_at	0.504274	0.50503	0.57045	1.89903	1110067D22Rik	Mm.76694
1433446_at	0.55402	0.484512	0.533474	1.90839	Hmgcs1	Mm.61526
1428781_at	0.488726	0.515933	0.566519	1.90939	1110014F24Rik	Mm.30138
1427184_at	0.531017	0.478048	0.553645	1.91974	Tcrb-V13	Mm.123831
1450646_at	0.488089	0.502766	0.570444	1.92148	Cyp51	Mm.140158
1428306_at	0.507625	0.512954	0.531966	1.93231	Ddit4	Mm.21697
1434195_at	0.503801	0.490971	0.544735	1.94868	6030424L22Rik	Mm.257629
1417750_a_at	0.495191	0.483038	0.559517	1.95091	Mscp	Mm.293635
1449278_at	0.527958	0.500906	0.508363	1.95157	Eif2ak3	Mm.23375
1428664_at	0.48747	0.48747	0.5568	1.95856	Vip	Mm.98916
1429379_at	0.478185	0.512073	0.536292	1.96522	Xlkd1	Mm.272632
1423418_at	0.486899	0.497188	0.526089	1.98652	Fdps	Mm.39472
1425643_at	0.468823	0.503768	0.536788	1.98757	Gypa	Mm.13123
1449104_at	0.398186	0.543112	0.563102	1.99415	Upk3a	Mm.46214
1423506_a_at	0.484205	0.495716	0.513054	2.00941
1418909_at	0.46065	0.43526	0.589364	2.01983	Ermap	Mm.290753
1419311_at	0.472804	0.53756	0.473801	2.02134	Trim10	Mm.299155
1448162_at	0.413854	0.537229	0.521998	2.03655
1451065_a_at	0.48914	0.48859	0.493934	2.03851	Ddx39	Mm.28222
1456518_at	0.478647	0.497908	0.484392	2.05346	4930422I07Rik	Mm.259988
1444037_at	0.492205	0.477452	0.480418	2.06886
1419709_at	0.509211	0.483899	0.445547	2.08528	Stfa3	Mm.136573
1423804_a_at	0.473176	0.44417	0.503705	2.11111	Idi1	Mm.314405
1449989_at	0.449952	0.480654	0.489152	2.11304	Mcpt2	Mm.4409
1428562_at	0.491567	0.424245	0.498122	2.12174	2010305C02Rik	Mm.41393
1434493_at	0.46306	0.463744	0.457282	2.1675	E2f5	Mm.153415
1417266_at	0.447775	0.407514	0.495976	2.22014	Ccl6	Mm.137
1439422_a_at	0.445004	0.443927	0.443927	2.2508	1110035L05Rik	Mm.29140
1437052_s_at	0.415906	0.450547	0.459492	2.26254	Slc2a3	Mm.269857
1448775_at	0.394777	0.478667	0.448969	2.26858	Ifi203	Mm.261270
1425967_a_at	0.438637	0.432673	0.430877	2.30382	Mcpt4	Mm.22693
1425614_x_at	0.404522	0.485486	0.410286	2.30717	H2-D1	Mm.33263
1439427_at	0.445448	0.393381	0.449447	2.32869
1442339_at	0.40623	0.422586	0.441897	2.36088	LOC268885	Mm.187847
1449461_at	0.403552	0.433844	0.427945	2.3709	Rbp7
1415960_at	0.458302	0.383717	0.422806	2.37187	Mpo	Mm.4668
1423147_at	0.427233	0.402356	0.428945	2.38373	Mat1a	Mm.14064
1446130_at	0.390084	0.395686	0.434348	2.45878		Mm.229422
1416953_at	0.402122	0.381257	0.406967	2.52028	Ctgf	Mm.1810
1452666_a_at	0.383182	0.400793	0.402767	2.52793	1110063G11Rik	Mm.273785
1424454_at	0.371365	0.397923	0.414022	2.53526	A930025J12Rik	Mm.260712
1452349_x_at	0.357846	0.374679	0.401401	2.64568	Ifi205	Mm.255414
1452348_s_at	0.397509	0.356887	0.371267	2.6651	Ifi205	Mm.255414
1419323_at	0.37	0.35421	0.375487	2.72802	Padi1	Mm.20854
1427263_at	0.34992	0.420758	0.317319	2.75736	Xist; A430022B11	Mm.346558
1460684_at	0.328734	0.374113	0.367791	2.80207	Tm7sf2	Mm.329630
1423016_a_at	0.338582	0.265798	0.305514	3.29709	Gypa	Mm.13123
1435761_at	0.300198	0.284818	0.318108	3.3218	Stfa1	Mm.133872
1419394_s_at	0.278986	0.306876	0.285768	3.44183	S100a8	Mm.21567
1448756_at	0.265319	0.29342	0.288263	3.5419	S100a9	Mm.2128
1433783_at	0.275392	0.272838	0.26079	3.70819	Ldb3	Mm.29733
1426906_at	0.261295	0.236572	0.22989	4.12225	Ifi205	Mm.255414
1452231_x_at	0.24784	0.226403	0.234175	4.23479	Ifi205	Mm.255414
1416464_at	0.264401	0.215209	0.222132	4.27507	Slc4a1	Mm.7248
1448752_at	0.24048	0.208272	0.223121	4.46513	Car2	Mm.1186
1419014_at	0.242141	0.21034	0.213234	4.50643	Rhag	Mm.12961
1449015_at	0.202579	0.20932	0.195992	4.93509	Retnla	Mm.33772
1436092_at	0.20149	0.157159	0.192328	5.44488		Mm.25089
1436240_at	0.163026	0.175023	0.139639	6.28026		Mm.321078
1418199_at	0.155669	0.133801	0.157006	6.71928	Hemgn	Mm.25793
1449077_at	0.13987	0.144343	0.152949	6.86244	Eraf	Mm.218857
1434502_x_at	0.102771	0.098998	0.0927857	10.1849
1436936_s_at	0.0368352	0.0377689	0.0393795	26.3196		Mm.346558
1427262_at	0.0320608	0.0260776	0.0322626	33.1855	Xist; A430022B11	Mm.346558

## Sheet: 1.5 fold up, P1 (2of3)
Supplementary Table S2D. Transcripts up-regulated by 1.5-fold or greater at P1.
Systematic	Normalized	Normalized	Fold Change	Common	UniGene
1430220_at	1.56241	1.19707	1.44568	4833420G17Rik	Mm.9860
1427946_s_at	1.2839	1.56029	1.45034	Dpyd	Mm.27907
1437544_at	1.56181	1.14994	1.45619	D3Ertd330e	Mm.278922
1452583_s_at	1.52685	1.52027	1.46555	Galm	Mm.29098
1443225_at	1.51969	1.50289	1.46891	Acvr1c	Mm.123481
1439624_at	1.36286	1.51636	1.48085	C730031G17	Mm.312095
1429270_a_at	1.52247	1.41941	1.48256	1700013H19Rik	Mm.229128
1417079_s_at	1.5759	1.37302	1.48982	Lgals2	Mm.26934
1418864_at	1.51713	1.52113	1.4903	Gata4; Gata-4	Mm.161558
1438385_s_at	1.43168	1.53274	1.49106
1455544_at	1.42837	1.51167	1.49362	4933425L19Rik	Mm.86685
1419687_at	1.51708	1.51825	1.49619	D930010J01Rik	Mm.59139
1453485_s_at	1.56497	1.55103	1.50039
1449464_at	1.45248	1.53736	1.50135	Kcnq1	Mm.5177
1447936_at	1.50272	1.44998	1.50162		Mm.270874
1418252_at	1.42914	1.53607	1.50385	Padi2	Mm.2296
1419045_at	1.54845	1.55919	1.50552	2310067G05Rik	Mm.347944
1424758_s_at	1.51262	1.5251	1.50586	Serpina10	Mm.29094
1425581_s_at	1.49926	1.51608	1.50657	Galnt7	Mm.62886
1423852_at	1.51255	1.47486	1.508	9430059P22Rik	Mm.275409
1448899_s_at	1.56936	1.53773	1.51046	Rad51ap1	Mm.204634
1430027_at	1.46615	1.5654	1.51113		Mm.45859
1452954_at	1.55308	1.48013	1.512	Ube2c	Mm.89830
1454843_at	1.44258	1.50324	1.51286	Prps2	Mm.272955
1418209_a_at	1.53929	1.62153	1.51365	Pfn2	Mm.271744
1423748_at	1.48446	1.54033	1.5153	D530020C15Rik	Mm.34411
1451148_at	1.5102	1.59016	1.51635	Pink1	Mm.18539
1428443_a_at	1.51787	1.559	1.51761	Rap1ga1	Mm.180763
1452725_a_at	1.58213	1.52755	1.51772	2400006P09Rik	Mm.304284
1428812_at	1.65564	1.51738	1.51933	1700040L02Rik	Mm.141830
1422460_at	1.54314	1.51131	1.51971	Mad2l1	Mm.290830
1417125_at	1.52765	1.51986	1.52491	Ahcy	Mm.302978
1442519_at	1.45536	1.50864	1.52891		Mm.136355
1444511_at	1.49967	1.52704	1.5314	Slc41a1	Mm.266156
1416946_a_at	1.55867	1.56341	1.53207	Acaa1	Mm.205266
1449305_at	1.55217	1.39161	1.53319	F10	Mm.262589
1416444_at	1.54352	1.5898	1.53347	Elovl2	Mm.2567
1449001_at	1.59873	1.50173	1.53597	Ivd	Mm.6635
1428976_at	1.44665	1.56507	1.53619	Tmpo	Mm.159684
1451260_at	1.52549	1.652	1.53829	Aldh1b1	Mm.331583
1424118_a_at	1.55493	1.62568	1.54618	2600017H08Rik	Mm.272969
1450920_at	1.52854	1.57334	1.54749	Ccnb2	Mm.22592
1440715_s_at	1.58154	1.60675	1.54881	D11Ertd497e	Mm.289456
1429404_at	1.46915	1.60977	1.55522	2010317E24Rik	Mm.250293
1418184_at	1.62913	1.60846	1.55984	2610019I03Rik	Mm.23596
1448371_at	1.50924	1.4399	1.56346	Mylpf	Mm.14526
1425627_x_at	1.58164	1.6335	1.56803	Gstm1	Mm.37199
1417177_at	1.61271	1.56344	1.57059	Galk1	Mm.2820
1416299_at	1.555	1.58013	1.57388	Shcbp1	Mm.37801
1428289_at	1.55114	1.46934	1.57562	Bteb1	Mm.291595
1419253_at	1.5857	1.60174	1.57881	Mthfd2	Mm.443
1442272_at	1.57051	1.48181	1.58		Mm.48354
1423413_at	1.55003	1.63122	1.58102	Ndr1	Mm.30837
1448715_x_at	1.5137	1.61621	1.58116	Iap
1429452_x_at	1.57093	1.56527	1.5864	4933439C20Rik
1439231_at	1.52917	1.63218	1.58704		Mm.325041
1451348_at	1.56427	1.75158	1.58954	Depdc6	Mm.295397
1417541_at	1.62242	1.55871	1.59108	Hells; LSH; Lysh; PASG; YFK8
1435245_at	1.54514	1.62557	1.59125	A330074B06Rik	Mm.30102
1425179_at	1.54995	1.60805	1.59553	Shmt1	Mm.57726
1426065_a_at	1.60871	1.70637	1.59576	Ifld2	Mm.276018
1423747_a_at	1.52707	1.60619	1.59588	D530020C15Rik	Mm.34411
1434194_at	1.48095	1.71078	1.59733	Mtap2	Mm.256966
1420191_s_at	1.60025	1.6525	1.60086	D16Bwg1494e	Mm.246388
1460565_at	1.53373	1.67507	1.60107	Slc41a1	Mm.266156
1424959_at	1.64571	1.65249	1.60227	Anxa13	Mm.237985
1450090_at	1.54609	1.69784	1.60355	Zfp101	Mm.4417
1453677_a_at	1.54213	1.66196	1.6041	1810063P04Rik	Mm.275878
1427284_a_at	1.57541	1.66181	1.60478	Ttpa	Mm.24375
1460622_x_at	1.60041	1.73447	1.60541
1417464_at	1.75206	1.41281	1.60784
1429172_a_at	1.51411	1.56304	1.61034		Mm.32012
1438980_x_at	1.43607	1.65087	1.6124
1453107_s_at	1.53399	1.6163	1.61284	Pbp; HCNP; Pbpr
1449699_s_at	1.52319	1.80371	1.61593	C330027C09Rik	Mm.24491
1416832_at	1.56129	1.74584	1.61778	Slc39a8	Mm.30239
1426817_at	1.57524	1.66159	1.62382	Mki67	Mm.4078
1442424_at	1.5503	1.49985	1.6239		Mm.261376
1428288_at	1.60136	1.64916	1.62504	Bteb1	Mm.291595
1418294_at	1.57095	1.79603	1.62529	Epb4.1l4b	Mm.28217
1417909_at	1.633	1.50159	1.62825	Serpinc1	Mm.260770
1422198_a_at	1.66033	1.57868	1.62898	Shmt1	Mm.57726
1438691_at	1.55086	1.68004	1.63093	C130099L13Rik	Mm.272030
1425106_a_at	1.67816	1.62909	1.63156	Wars	Mm.38433
1456225_x_at	1.74684	1.78031	1.6324	Ifld2	Mm.276018
1455961_at	1.44828	1.73208	1.63563	Mme	Mm.296022
1424392_at	1.57207	1.81676	1.63665	Adhfe1	Mm.28514
1427276_at	1.48541	1.52832	1.63684	Smc4l1	Mm.206841
1424278_a_at	1.74857	1.51297	1.64206	Birc5	Mm.8552
1459894_at	1.50753	1.50448	1.64405	A630053O10	Mm.38878
1426243_at	1.70893	1.5956	1.64577	Cth	Mm.28301
1416558_at	1.6604	1.70849	1.64777	Melk	Mm.268668
1419010_x_at	1.7484	1.59533	1.64984	Klk5	Mm.347454
1452050_at	1.57379	1.59593	1.65003	E030025C11Rik	Mm.313822
1456857_at	1.67787	1.61416	1.65052
1418188_a_at	1.61436	1.26354	1.6536	Ramp2	Mm.260698
1423944_at	1.7015	1.43926	1.65379	Hpxn	Mm.3485
1457271_at	1.71624	1.48891	1.65494		Mm.297051
1449340_at	1.63973	1.66925	1.65571	Sostdc1	Mm.43375
1416959_at	1.54503	1.6334	1.65746	Nr1d2	Mm.26587
1448330_at	1.63236	1.656	1.65833	Gstm1	Mm.37199
1448482_at	1.61687	1.62663	1.66691	Slc39a8	Mm.30239
1426153_a_at	1.36931	1.54612	1.67037	Ttr	Mm.2108
1419007_at	1.67147	1.81529	1.67151	Zp3	Mm.1381
1425222_x_at	1.69305	1.75304	1.67179	D630002G06	Mm.77037
1433431_at	1.62398	1.74926	1.67185	Pnlip	Mm.20407
1449434_at	1.68742	1.56651	1.6729	Car3	Mm.300
1426787_at	1.64907	1.72599	1.67648	2310047I15Rik	Mm.236878
1416416_x_at	1.66573	1.67831	1.67804	Gstm1	Mm.37199
1438496_a_at	1.59259	1.39262	1.68453	6330505F04Rik	Mm.72753
1429688_at	1.75291	1.6805	1.68602	Arntl2	Mm.333500
1419314_at	1.69876	1.68434	1.68671	Tinag	Mm.23199
1433905_at	1.70748	1.77439	1.68685	Akap7	Mm.179069
1426147_s_at	1.69467	1.73213	1.68956	Cldn10	Mm.104972
1438092_x_at	1.6898	1.7659	1.69201
1439845_at	1.62857	1.58708	1.69323		Mm.348429
1451601_a_at	1.60892	1.64372	1.69499	BC011467	Mm.212812
1416025_at	1.68641	1.90373	1.69527	Fgg	Mm.16422
1452823_at	1.64763	1.76183	1.69537	Gstk1	Mm.267014
1429831_at	1.60778	1.67847	1.69597	Pik3ap1	Mm.313536
1432198_at	1.75295	1.76062	1.69893	6330414G02Rik	Mm.224013
1437128_a_at	1.63107	1.63438	1.70419		Mm.328828
1447831_s_at	1.61285	1.63765	1.70754
1424988_at	1.65769	1.68855	1.70812	Mylip	Mm.212855
1416139_at	1.82978	1.6939	1.7102	Reg2	Mm.46360
1435704_at	1.57332	1.83367	1.72539		Mm.131285
1452651_a_at	1.71813	1.63764	1.72701	Myl1	Mm.1000
1455980_a_at	1.66694	1.73971	1.72972		Mm.11982
1428268_at	1.78452	1.62184	1.73293	6330404E20Rik	Mm.196944
1434449_at	1.73984	1.84752	1.73579		Mm.298599
1421551_s_at	1.76971	1.66625	1.7407	Ifi202b	Mm.218770
1421087_at	1.77659	1.69424	1.74584	Per3	Mm.121361
1449313_at	1.76653	1.77621	1.74705	Klk5	Mm.347454
AFFX-18SRNAMur/ X00686_5_at	1.58509	1.19993	1.74897
1438091_a_at	1.74708	1.79147	1.75586
1450156_a_at	1.79408	2.03401	1.75806	Hmmr	Mm.116997
1424321_at	1.74895	1.84531	1.76673	Rfc4	Mm.278013
1416205_at	1.73436	1.76886	1.76838	Glb1	Mm.290516
1419513_a_at	1.72681	1.82481	1.76916	Ect2	Mm.261453
1437580_s_at	1.62109	1.8092	1.76964	Nek2	Mm.33773
1452040_a_at	1.83798	1.81237	1.78406	Cdca3	Mm.285723
1419232_a_at	1.73031	1.7579	1.78474	Apoa1	Mm.26743
1427275_at	1.7286	1.60278	1.79567	Smc4l1	Mm.206841
1459253_at	1.69662	2.06935	1.79915		Mm.69353
1453145_at	1.84534	1.7647	1.80954	4933439C20Rik
1428909_at	1.92246	2.05688	1.81708
1419254_at	1.82766	1.80307	1.82371	Mthfd2	Mm.443
1455905_at	1.59448	1.35899	1.829	2610507B11Rik	Mm.237103
1417950_a_at	1.85839	1.87571	1.83033	Apoa2	Mm.43677
1425009_at	1.82336	2.04811	1.83587	Tcte2	Mm.23547
1428574_a_at	1.7552	1.9793	1.83679	Chn2	Mm.253127
1452360_a_at	1.71121	1.43373	1.8422	Jarid1a	Mm.288602
1451489_at	1.74	1.86528	1.84277	1810012H11Rik	Mm.298622
1417702_a_at	1.643	1.99922	1.84793	Hnmt	Mm.33120
1420553_x_at	1.75407	1.81302	1.85407	Serpina1a	Mm.259233
1426439_at	1.80424	1.77135	1.85728	Ddx3y	Mm.302938
1455628_at	1.89563	1.87274	1.86816		Mm.24347
1429156_at	2.02843	1.9247	1.86856		Mm.251779
1438211_s_at	1.79125	1.93403	1.86956
1424279_at	1.9645	1.86876	1.88082	Fga	Mm.88793
1449081_at	1.93925	1.9343	1.88467	Ces3	Mm.292803
1431080_at	1.91076	1.81743	1.88884		Mm.158112
1450252_at	1.83935	1.83423	1.89547	Onecut1	Mm.303355
1431087_at	2.10562	1.84433	1.89737	2410030K01Rik	Mm.295642
1426598_at	1.70323	2.06524	1.90306	Uty	Mm.20477
1421839_at	1.70609	1.84743	1.90987	Abca1	Mm.277376
1417822_at	1.9251	1.97824	1.92012	D17H6S56E-5	Mm.22506
1460250_at	1.84843	1.75479	1.92612	Sostdc1	Mm.43375
1449064_at	1.91963	1.99014	1.95987	Tdh	Mm.46461
1444790_at	1.8243	2.12758	1.96476		Mm.272341
1418281_at	1.96055	2.04075	1.99716	Rad51	Mm.231
1451513_x_at	2.09455	2.06178	1.99778	Serpina1b	Mm.312587
1449409_at	2.07384	1.99819	2.0062	Sult1c1	Mm.19320
1449770_x_at	2.09478	2.01426	2.02167	D16Bwg1494e	Mm.246388
1416101_a_at	2.02573	2.04411	2.03823	Hist1h1c	Mm.193539
1435521_at	1.99201	2.02944	2.03905		Mm.250724
1421868_a_at	2.03217	2.13469	2.04537	Pnlip	Mm.20407
1451626_x_at	2.03005	2.13693	2.04936
1456570_at	2.06509	2.04325	2.05851		Mm.317770
1422910_s_at	1.97131	1.65501	2.06664	Smc6l1	Mm.173953
1428670_at	1.87966	1.73882	2.07399
1418710_at	2.18307	2.02396	2.08151	Cd59a	Mm.247265
1448626_at	2.20051	2.02383	2.09181	Cdk5rap1	Mm.289427
1419233_x_at	2.15079	2.05448	2.0943	Apoa1	Mm.26743
1421840_at	1.94983	1.98266	2.10602	Abca1	Mm.277376
1426584_a_at	2.07483	2.24246	2.11587	Sdh1	Mm.273251
1435371_x_at	2.02733	2.11279	2.11779	Ces3	Mm.292803
1450392_at	1.71974	2.25771	2.12274	Abca1	Mm.277376
1432361_a_at	2.03807	2.21571	2.1285	1700022C02Rik	Mm.276301
1449374_at	2.1096	2.19353	2.14842	Pipox	Mm.8543
1418601_at	2.1169	2.16913	2.16125	Aldh1a7	Mm.14609
1416958_at	1.98239	2.27598	2.17086	Nr1d2	Mm.26587
1436994_a_at	2.21181	2.19753	2.19629	Hist1h1c	Mm.193539
1460606_at	2.167	2.27875	2.19799	PAN1B-like	Mm.284944
1441937_s_at	2.07885	2.5547	2.21466
1417821_at	2.17372	2.27067	2.22242	D17H6S56E-5	Mm.22506
1418282_x_at	2.21976	2.3538	2.24903	Serpina1b	Mm.312587
1417777_at	2.29907	2.27193	2.24918	Ltb4dh	Mm.34497
1444398_at	2.26148	2.21312	2.2515		Mm.172747
1456341_a_at	2.15278	1.98794	2.25325
1422142_at	2.23792	2.28413	2.25885	Nphs1	Mm.151067
1438130_at	2.26635	2.13119	2.25979	Taf15	Mm.181050
1424393_s_at	2.13114	2.35834	2.26594	Adhfe1	Mm.28514
1429830_a_at	2.25677	2.26784	2.27294	Cd59a	Mm.247265
1426438_at	2.32793	2.30181	2.29442	Ddx3y	Mm.302938
1448627_s_at	2.32675	2.36876	2.30572	Pbk	Mm.24337
1456319_at	2.11706	1.85263	2.31749
1417210_at	2.23238	2.50498	2.37206	Eif2s3y	Mm.250909
1424903_at	2.20483	2.52421	2.38622	Jarid1d	Mm.262676
1429759_at	2.42777	2.41407	2.38733	Rps6ka6	Mm.347945
1434191_at	2.32683	2.77265	2.39396	A530016O06Rik	Mm.211255
1438183_x_at	2.33036	2.66522	2.4194
1418918_at	2.435	2.39266	2.42917	Igfbp1	Mm.21300
1455093_a_at	2.39504	2.54886	2.47419	Ahsg	Mm.197554
1452077_at	2.33776	2.45128	2.49345	Ddx3y	Mm.302938
1451635_at	2.62119	2.25745	2.52056	D630002G06	Mm.77037
1435370_a_at	2.41476	2.57021	2.54691	Ces3	Mm.292803
1451382_at	2.73788	2.47149	2.56141	1810008K03Rik	Mm.35083
1426215_at	2.59934	2.70213	2.64315	Ddc	Mm.12906
1419423_at	2.66386	2.71266	2.64546	Stab2	Mm.279611
1455201_x_at	2.26732	3.03855	2.73822	Apoa1	Mm.26743
1457666_s_at	2.72676	2.91512	2.75429	Ifi202b	Mm.218770
1430211_at	2.86305	2.72421	2.805	4930415O20Rik	Mm.66894
1454904_at	2.77084	3.18635	2.95606
1430979_a_at	3.40394	2.87839	3.23106	Prdx2	Mm.334676
1434278_at	3.26515	3.4879	3.24616
1427735_a_at	3.41484	3.50237	3.34035	Acta1	Mm.214950
1417745_at	3.54556	3.67617	3.51692	Cpn1	Mm.206774
1421144_at	3.48644	3.72508	3.64837	Rpgrip1	Mm.21662
1434280_at	3.4441	3.54138	3.67486
1434279_at	3.35575	3.69475	3.70514
1455892_x_at	3.72163	3.86467	3.77575
1438937_x_at	4.25655	4.21768	4.16128
1438840_x_at	4.26057	4.61865	4.43547	Apoa1	Mm.26743
1425260_at	4.07141	4.78278	4.49698	Alb1	Mm.16773
1448506_at	4.59579	4.64454	4.55171	Serpina6	Mm.290079
1416646_at	4.97436	6.04733	5.33202	Alb1	Mm.16773
1452426_x_at	6.07336	6.49312	6.04744
1431214_at	9.09318	10.0483	9.57944
1455869_at	9.75012	10.1084	9.94005
1436879_x_at	13.9207	15.7841	13.747	Alb1	Mm.16773
1438936_s_at	14.1931	14.4763	14.7159
1431213_a_at	15.6057	16.4884	15.9583
1416645_a_at	45.9298	47.8959	46.4494	Alb1	Mm.16773
