# Supplementary material for: Gene Expression Profiling of a Mouse Model of Pancreatic Islet Dysmorphogenesis
Source: PLoS One. 2008 Feb 20;3(2):e1611. doi: 10.1371/journal.pone.0001611 (PMC2249940; doi:10.1371/journal.pone.0001611)
Supplement: Table S3 — Intersection of transcripts altered at both e18.5 and P1 in Hnf6 Tg pancreata. Down- (A) and up-regulated (B) genes common to both e18.5 and P1 data sets as determined by a change in gene expression of 1.5-fold or greater. (0.03 MB XLS) [file pone.0001611.s004.xls]

## Sheet: int P1, E18.5, 1.5fold down
Supplementary Table S3A. Intersection of 1.5-fold down-regulated transcripts common to e18.5 and P1 arrays.
Systematic	Common	UniGene
1442339_at	LOC268885	Mm.187847
1437060_at		Mm.26456
1456014_s_at
1448775_at	Ifi203	Mm.261270
1448752_at	Car2	Mm.1186
1448756_at	S100a9	Mm.2128
1449077_at	Eraf	Mm.218857
1452348_s_at	Ifi205	Mm.255414
1452231_x_at	Ifi205	Mm.255414
1452666_a_at	1110063G11Rik	Mm.273785
1434067_at
1434502_x_at
1419709_at	Stfa3	Mm.136573
1428781_at	1110014F24Rik	Mm.30138
1426906_at	Ifi205	Mm.255414
1436853_a_at
1415960_at	Mpo	Mm.4668
1416464_at	Slc4a1	Mm.7248
1435761_at	Stfa1	Mm.133872
1423016_a_at	Gypa	Mm.13123
1418909_at	Ermap	Mm.290753
1419014_at	Rhag	Mm.12961
1419394_s_at	S100a8	Mm.21567
1418199_at	Hemgn	Mm.25793
1418600_at	Klf1	Mm.4847
1452349_x_at	Ifi205	Mm.255414
1417750_a_at	Mscp	Mm.293635
1416010_a_at	Ehd1	Mm.30169
1437052_s_at	Slc2a3	Mm.269857
1437843_s_at
1426278_at	2310061N23Rik	Mm.271275
1428108_x_at	1110063G11Rik	Mm.273785
1451065_a_at	Ddx39	Mm.28222
1425643_at	Gypa	Mm.13123
1441943_x_at

## Sheet: int P1, E18.5, 1.5fold up
Supplementary Table S3B. Intersection of 1.5-fold up-regulated transcripts common to e18.5 and P1 arrays.
Systematic	Common	UniGene
1439231_at		Mm.325041
1437544_at	D3Ertd330e	Mm.278922
1438496_a_at	6330505F04Rik	Mm.72753
1443225_at	Acvr1c	Mm.123481
1444790_at		Mm.272341
1444511_at	Slc41a1	Mm.266156
1429172_a_at		Mm.32012
1433431_at	Pnlip	Mm.20407
1434449_at		Mm.298599
1434279_at
1455905_at	2610507B11Rik	Mm.237103
1456570_at		Mm.317770
1456341_a_at
1456319_at
1460250_at	Sostdc1	Mm.43375
1460622_x_at
1460606_at	PAN1B-like	Mm.284944
1459894_at	A630053O10	Mm.38878
1449340_at	Sostdc1	Mm.43375
1450392_at	Abca1	Mm.277376
1448482_at	Slc39a8	Mm.30239
1452360_a_at	Jarid1a	Mm.288602
1451260_at	Aldh1b1	Mm.331583
1451635_at	D630002G06	Mm.77037
1418864_at	Gata4; Gata-4	Mm.161558
1419254_at	Mthfd2	Mm.443
1425106_a_at	Wars	Mm.38433
1418188_a_at	Ramp2	Mm.260698
1421868_a_at	Pnlip	Mm.20407
1422910_s_at	Smc6l1	Mm.173953
1422142_at	Nphs1	Mm.151067
1427276_at	Smc4l1	Mm.206841
1425581_s_at	Galnt7	Mm.62886
1428670_at
1426153_a_at	Ttr	Mm.2108
1416959_at	Nr1d2	Mm.26587
1426147_s_at	Cldn10	Mm.104972
1425222_x_at	D630002G06	Mm.77037
1426787_at	2310047I15Rik	Mm.236878
1449313_at	Klk5	Mm.347454
1423413_at	Ndr1	Mm.30837
